# Supplementary material for: zUMIs - A fast and flexible pipeline to process RNA sequencing data with UMIs
Source: Gigascience. 2018 May 26;7(6):giy059. doi: 10.1093/gigascience/giy059 (PMC6007394; doi:10.1093/gigascience/giy059)
Supplement: Supplemental Files [file giy059_supplemental_files.zip]

Archive with 4 entries (4 files):
- main.tex
- oup-contemporary.cls
- paper-refs.bib
- vancouver-authoryear.bst
