# Supplementary material for: zUMIs - A fast and flexible pipeline to process RNA sequencing data with UMIs
Source: Gigascience. 2018 May 26;7(6):giy059. doi: 10.1093/gigascience/giy059 (PMC6007394; doi:10.1093/gigascience/giy059)
Supplement: Supplemental Files [file giy059_supplemental_files.zip › paper-refs.bib]

@ARTICLE{Sandberg2014-dq,
  title   = "Entering the era of single-cell transcriptomics in biology and
             medicine",
  author  = "Sandberg, Rickard",
  journal = "Nat. Methods",
  volume  =  11,
  number  =  1,
  pages   = "22--24",
  month   =  jan,
  year    =  2014
}

@ARTICLE{Wagner2016-ga,
  title       = "Revealing the vectors of cellular identity with single-cell
                 genomics",
  author      = "Wagner, Allon and Regev, Aviv and Yosef, Nir",
  affiliation = "Department of Electrical Engineering and Computer Science and
                 the Center for Computational Biology, University of
                 California, Berkeley, California, USA. Howard Hughes Medical
                 Institute, Department of Biology, Massachusetts Institute of
                 Technology, Cambridge, Massachusetts, USA. Broad Institute of
                 MIT and Harvard, Cambridge, Massachusetts, USA. Department of
                 Electrical Engineering and Computer Science and the Center for
                 Computational Biology, University of California, Berkeley,
                 California, USA. Ragon Institute of Massachusetts General
                 Hospital, Massachusetts Institute of Technology, and Harvard
                 University, Boston, Massachusetts, USA.",
  abstract    = "Single-cell genomics has now made it possible to create a
                 comprehensive atlas of human cells. At the same time, it has
                 reopened definitions of a cell's identity and of the ways in
                 which identity is regulated by the cell's molecular circuitry.
                 Emerging computational analysis methods, especially in
                 single-cell RNA sequencing (scRNA-seq), have already begun to
                 reveal, in a data-driven way, the diverse simultaneous facets
                 of a cell's identity, from discrete cell types to continuous
                 dynamic transitions and spatial locations. These developments
                 will eventually allow a cell to be represented as a
                 superposition of 'basis vectors', each determining a different
                 (but possibly dependent) aspect of cellular organization and
                 function. However, computational methods must also overcome
                 considerable challenges-from handling technical noise and data
                 scale to forming new abstractions of biology. As the scale of
                 single-cell experiments continues to increase, new
                 computational approaches will be essential for constructing
                 and characterizing a reference map of cell identities.",
  journal     = "Nat. Biotechnol.",
  volume      =  34,
  number      =  11,
  pages       = "1145--1160",
  month       =  "8~" # nov,
  year        =  2016,
  language    = "en"
}


@ARTICLE{Parekh2018-db,
  title    = "Supporting data for 'zUMIs - A fast and flexible pipeline to process RNA sequencing data with UMIs'",
  author   = "Parekh, Swati and Ziegenhain, Christoph and Vieth, Beate and
              Enard, Wolfgang and Hellmann, Ines",
  abstract = "RNA sequencing is increasingly performed with less starting
              material and at a higher sample throughput, e.g. to analyse
              single-cell transcriptomes. In this context, unique molecular
              identifiers (UMIs) are used to reduce amplification noise and
              sample-specific barcodes are used to track libraries. Here, we
              present a fast and flexible pipeline to process data from such
              RNA-seq protocols. Availability:
              https://github.com/sdparekh/zUMIs",
  journal  = "GigaScience database",
  year     =  2018,
  doi       =   "http://dx.doi.org/10.5524/100447",
  volume     = " http://dx.doi.org/10.5524/100447"
 }


@MISC{noauthor_undated-nd,
  title        = "Broad Institute Single Cell Portal",
  howpublished = "\url{https://portals.broadinstitute.org/single_cell/study/dronc-seq-single-nucleus-rna-seq-on-mouse-archived-brain}"
}


@ARTICLE{Regev2017-hc,
  title    = "The Human Cell Atlas",
  author   = "Regev, Aviv and Teichmann, Sarah A and Lander, Eric S and Amit,
              Ido and Benoist, Christophe and Birney, Ewan and Bodenmiller,
              Bernd and Campbell, Peter and Carninci, Piero and Clatworthy,
              Menna and Clevers, Hans and Deplancke, Bart and Dunham, Ian and
              Eberwine, James and Eils, Roland and Enard, Wolfgang and Farmer,
              Andrew and Fugger, Lars and G{\"o}ttgens, Berthold and Hacohen,
              Nir and Haniffa, Muzlifah and Hemberg, Martin and Kim, Seung and
              Klenerman, Paul and Kriegstein, Arnold and Lein, Ed and
              Linnarsson, Sten and Lundberg, Emma and Lundeberg, Joakim and
              Majumder, Partha and Marioni, John C and Merad, Miriam and
              Mhlanga, Musa and Nawijn, Martijn and Netea, Mihai and Nolan,
              Garry and Pe'er, Dana and Phillipakis, Anthony and Ponting, Chris
              P and Quake, Stephen and Reik, Wolf and Rozenblatt-Rosen, Orit
              and Sanes, Joshua and Satija, Rahul and Schumacher, Ton N and
              Shalek, Alex and Shapiro, Ehud and Sharma, Padmanee and Shin, Jay
              W and Stegle, Oliver and Stratton, Michael and Stubbington,
              Michael J T and Theis, Fabian J and Uhlen, Matthias and van
              Oudenaarden, Alexander and Wagner, Allon and Watt, Fiona and
              Weissman, Jonathan and Wold, Barbara and Xavier, Ramnik and
              Yosef, Nir and {Human Cell Atlas Meeting Participants}",
  abstract = "The recent advent of methods for high-throughput single-cell
              molecular profiling has catalyzed a growing sense in the
              scientific community that the time is ripe to complete the
              150-year-old effort to identify all cell types in the human body.
              The Human Cell Atlas Project is an international collaborative
              effort that aims to define all human cell types in terms of
              distinctive molecular profiles (such as gene expression profiles)
              and to connect this information with classical cellular
              descriptions (such as location and morphology). An open
              comprehensive reference map of the molecular state of cells in
              healthy human tissues would propel the systematic study of
              physiological states, developmental trajectories, regulatory
              circuitry and interactions of cells, and also provide a framework
              for understanding cellular dysregulation in human disease. Here
              we describe the idea, its potential utility, early
              proofs-of-concept, and some design considerations for the Human
              Cell Atlas, including a commitment to open data, code, and
              community.",
  journal  = "Elife",
  volume   =  6,
  month    =  dec,
  year     =  2017,
  keywords = "cell atlas; cell biology; computational biology; human; lineage;
              mouse; science forum; single-cell genomics; systems biology",
  language = "en"
}


@ARTICLE{Rosenberg2018-aj,
  title     = "Single-cell profiling of the developing mouse brain and spinal
               cord with split-pool barcoding",
  author    = "Rosenberg, Alexander B and Roco, Charles M and Muscat, Richard A
               and Kuchina, Anna and Sample, Paul and Yao, Zizhen and Gray,
               Lucas and Peeler, David J and Mukherjee, Sumit and Chen, Wei and
               Pun, Suzie H and Sellers, Drew L and Tasic, Bosiljka and Seelig,
               Georg",
  abstract  = "To facilitate scalable profiling of single cells, we developed
               split-pool ligation-based transcriptome sequencing (SPLiT-seq),
               a single-cell RNA-seq (scRNA-seq) method that labels the
               cellular origin of RNA through combinatorial barcoding.
               SPLiT-seq is compatible with fixed cells or nuclei, allows
               efficient sample multiplexing and requires no customized
               equipment. We used SPLiT-seq to analyze 156,049 single-nucleus
               transcriptomes from postnatal day 2 and 11 mouse brains and
               spinal cords. Over 100 cell types were identified, with gene
               expression patterns corresponding to cellular function, regional
               specificity, and stage of differentiation. Pseudotime analysis
               revealed transcriptional programs driving four developmental
               lineages, providing a snapshot of early postnatal development in
               the murine central nervous system. SPLiT-seq provides a path
               toward comprehensive single-cell transcriptomic analysis of
               other similarly complex multicellular systems.",
  journal   = "Science",
  publisher = "American Association for the Advancement of Science",
  pages     = "eaam8999",
  month     =  mar,
  year      =  2018,
  language  = "en"
}


@ARTICLE{Wang2009-pv,
  title       = "{RNA-Seq}: a revolutionary tool for transcriptomics",
  author      = "Wang, Zhong and Gerstein, Mark and Snyder, Michael",
  affiliation = "Department of Molecular, Cellular and Developmental Biology,
                 Yale University, 219 Prospect Street, New Haven, Connecticut
                 06520, USA.",
  abstract    = "RNA-Seq is a recently developed approach to transcriptome
                 profiling that uses deep-sequencing technologies. Studies
                 using this method have already altered our view of the extent
                 and complexity of eukaryotic transcriptomes. RNA-Seq also
                 provides a far more precise measurement of levels of
                 transcripts and their isoforms than other methods. This
                 article describes the RNA-Seq approach, the challenges
                 associated with its application, and the advances made so far
                 in characterizing several eukaryote transcriptomes.",
  journal     = "Nat. Rev. Genet.",
  volume      =  10,
  number      =  1,
  pages       = "57--63",
  month       =  jan,
  year        =  2009,
  language    = "en"
}


@ARTICLE{Jaitin2014-na,
  title       = "Massively parallel single-cell {RNA-seq} for marker-free
                 decomposition of tissues into cell types",
  author      = "Jaitin, Diego Adhemar and Kenigsberg, Ephraim and Keren-Shaul,
                 Hadas and Elefant, Naama and Paul, Franziska and Zaretsky,
                 Irina and Mildner, Alexander and Cohen, Nadav and Jung,
                 Steffen and Tanay, Amos and Amit, Ido",
  affiliation = "Department of Immunology, Weizmann Institute, Rehovot 76100,
                 Israel.",
  abstract    = "In multicellular organisms, biological function emerges when
                 heterogeneous cell types form complex organs. Nevertheless,
                 dissection of tissues into mixtures of cellular subpopulations
                 is currently challenging. We introduce an automated massively
                 parallel single-cell RNA sequencing (RNA-seq) approach for
                 analyzing in vivo transcriptional states in thousands of
                 single cells. Combined with unsupervised classification
                 algorithms, this facilitates ab initio cell-type
                 characterization of splenic tissues. Modeling single-cell
                 transcriptional states in dendritic cells and additional
                 hematopoietic cell types uncovers rich cell-type heterogeneity
                 and gene-modules activity in steady state and after pathogen
                 activation. Cellular diversity is thereby approached through
                 inference of variable and dynamic pathway activity rather than
                 a fixed preprogrammed cell-type hierarchy. These data
                 demonstrate single-cell RNA-seq as an effective tool for
                 comprehensive cellular decomposition of complex tissues.",
  journal     = "Science",
  volume      =  343,
  number      =  6172,
  pages       = "776--779",
  month       =  "14~" # feb,
  year        =  2014
}


@ARTICLE{Hashimshony2016-nk,
  title       = "{CEL-Seq2}: sensitive highly-multiplexed single-cell {RNA-Seq}",
  author      = "Hashimshony, Tamar and Senderovich, Naftalie and Avital, Gal
                 and Klochendler, Agnes and de Leeuw, Yaron and Anavy, Leon and
                 Gennert, Dave and Li, Shuqiang and Livak, Kenneth J and
                 Rozenblatt-Rosen, Orit and Dor, Yuval and Regev, Aviv and
                 Yanai, Itai",
  affiliation = "Department of Biology, Technion - Israel Institute of
                 Technology, Haifa, Israel. Department of Biology, Technion -
                 Israel Institute of Technology, Haifa, Israel. Department of
                 Biology, Technion - Israel Institute of Technology, Haifa,
                 Israel. Department of Developmental Biology and Cancer
                 Research, The Institute for Medical Research Israel-Canada,
                 The Hebrew University-Hadassah Medical School, Jerusalem,
                 Israel. Department of Biology, Technion - Israel Institute of
                 Technology, Haifa, Israel. Department of Biology, Technion -
                 Israel Institute of Technology, Haifa, Israel. Klarman Cell
                 Observatory, Broad Institute of Harvard and MIT, Cambridge,
                 MA, 02142, USA. Department of Biology, MIT, Cambridge, MA,
                 02139, USA. Howard Hughes Medical Institute, Department of
                 Biology, Massachusetts Institute of Technology, Cambridge, MA,
                 02140, USA. Fluidigm Corporation, 7000 Shoreline Court, Suite
                 100, South San Francisco, CA, 94080, USA. Fluidigm
                 Corporation, 7000 Shoreline Court, Suite 100, South San
                 Francisco, CA, 94080, USA. Klarman Cell Observatory, Broad
                 Institute of Harvard and MIT, Cambridge, MA, 02142, USA.
                 Department of Biology, MIT, Cambridge, MA, 02139, USA. Howard
                 Hughes Medical Institute, Department of Biology, Massachusetts
                 Institute of Technology, Cambridge, MA, 02140, USA. Department
                 of Developmental Biology and Cancer Research, The Institute
                 for Medical Research Israel-Canada, The Hebrew
                 University-Hadassah Medical School, Jerusalem, Israel. Klarman
                 Cell Observatory, Broad Institute of Harvard and MIT,
                 Cambridge, MA, 02142, USA. Department of Biology, MIT,
                 Cambridge, MA, 02139, USA. Howard Hughes Medical Institute,
                 Department of Biology, Massachusetts Institute of Technology,
                 Cambridge, MA, 02140, USA. Department of Biology, Technion -
                 Israel Institute of Technology, Haifa, Israel.
                 yanai@technion.ac.il.",
  abstract    = "Single-cell transcriptomics requires a method that is
                 sensitive, accurate, and reproducible. Here, we present
                 CEL-Seq2, a modified version of our CEL-Seq method, with
                 threefold higher sensitivity, lower costs, and less hands-on
                 time. We implemented CEL-Seq2 on Fluidigm's C1 system,
                 providing its first single-cell, on-chip barcoding method, and
                 we detected gene expression changes accompanying the
                 progression through the cell cycle in mouse fibroblast cells.
                 We also compare with Smart-Seq to demonstrate CEL-Seq2's
                 increased sensitivity relative to other available methods.
                 Collectively, the improvements make CEL-Seq2 uniquely suited
                 to single-cell RNA-Seq analysis in terms of economics,
                 resolution, and ease of use.",
  journal     = "Genome Biol.",
  volume      =  17,
  number      =  1,
  pages       = "77",
  month       =  "28~" # apr,
  year        =  2016
}


@ARTICLE{Parekh2016-lk,
  title       = "The impact of amplification on differential expression
                 analyses by {RNA-seq}",
  author      = "Parekh, Swati and Ziegenhain, Christoph and Vieth, Beate and
                 Enard, Wolfgang and Hellmann, Ines",
  affiliation = "Anthropology \&Human Genomics, Department of Biology II,
                 Ludwig-Maximilians University, Gro{\ss}haderner Str. 2, 82152
                 Martinsried, Germany. Anthropology \&Human Genomics,
                 Department of Biology II, Ludwig-Maximilians University,
                 Gro{\ss}haderner Str. 2, 82152 Martinsried, Germany.
                 Anthropology \&Human Genomics, Department of Biology II,
                 Ludwig-Maximilians University, Gro{\ss}haderner Str. 2, 82152
                 Martinsried, Germany. Anthropology \&Human Genomics,
                 Department of Biology II, Ludwig-Maximilians University,
                 Gro{\ss}haderner Str. 2, 82152 Martinsried, Germany.
                 Anthropology \&Human Genomics, Department of Biology II,
                 Ludwig-Maximilians University, Gro{\ss}haderner Str. 2, 82152
                 Martinsried, Germany.",
  abstract    = "Currently, quantitative RNA-seq methods are pushed to work
                 with increasingly small starting amounts of RNA that require
                 amplification. However, it is unclear how much noise or bias
                 amplification introduces and how this affects precision and
                 accuracy of RNA quantification. To assess the effects of
                 amplification, reads that originated from the same RNA
                 molecule (PCR-duplicates) need to be identified.
                 Computationally, read duplicates are defined by their mapping
                 position, which does not distinguish PCR- from natural
                 duplicates and hence it is unclear how to treat duplicated
                 reads. Here, we generate and analyse RNA-seq data sets
                 prepared using three different protocols (Smart-Seq, TruSeq
                 and UMI-seq). We find that a large fraction of computationally
                 identified read duplicates are not PCR duplicates and can be
                 explained by sampling and fragmentation bias. Consequently,
                 the computational removal of duplicates does improve neither
                 accuracy nor precision and can actually worsen the power and
                 the False Discovery Rate (FDR) for differential gene
                 expression. Even when duplicates are experimentally identified
                 by unique molecular identifiers (UMIs), power and FDR are only
                 mildly improved. However, the pooling of samples as made
                 possible by the early barcoding of the UMI-protocol leads to
                 an appreciable increase in the power to detect differentially
                 expressed genes.",
  journal     = "Sci. Rep.",
  volume      =  6,
  pages       = "25533",
  month       =  "9~" # may,
  year        =  2016
}

@ARTICLE{Kivioja2012-cy,
  title       = "Counting absolute numbers of molecules using unique molecular
                 identifiers",
  author      = "Kivioja, Teemu and V{\"a}h{\"a}rautio, Anna and Karlsson,
                 Kasper and Bonke, Martin and Enge, Martin and Linnarsson, Sten
                 and Taipale, Jussi",
  affiliation = "Genome-Scale Biology Program, Institute of Biomedicine,
                 University of Helsinki, Helsinki, Finland.",
  abstract    = "Counting individual RNA or DNA molecules is difficult because
                 they are hard to copy quantitatively for detection. To
                 overcome this limitation, we applied unique molecular
                 identifiers (UMIs), which make each molecule in a population
                 distinct, to genome-scale human karyotyping and mRNA
                 sequencing in Drosophila melanogaster. Use of this method can
                 improve accuracy of almost any next-generation sequencing
                 method, including chromatin immunoprecipitation-sequencing,
                 genome assembly, diagnostics and manufacturing-process control
                 and monitoring.",
  journal     = "Nat. Methods",
  volume      =  9,
  number      =  1,
  pages       = "72--74",
  month       =  jan,
  year        =  2012
}

@ARTICLE{Ziegenhain2017-ww,
  title       = "Comparative Analysis of {Single-Cell} {RNA} Sequencing Methods",
  author      = "Ziegenhain, Christoph and Vieth, Beate and Parekh, Swati and
                 Reinius, Bj{\"o}rn and Guillaumet-Adkins, Amy and Smets,
                 Martha and Leonhardt, Heinrich and Heyn, Holger and Hellmann,
                 Ines and Enard, Wolfgang",
  affiliation = "Anthropology \& Human Genomics, Department of Biology II,
                 Ludwig-Maximilians University, Gro{\ss}haderner Stra{\ss}e 2,
                 82152 Martinsried, Germany. Anthropology \& Human Genomics,
                 Department of Biology II, Ludwig-Maximilians University,
                 Gro{\ss}haderner Stra{\ss}e 2, 82152 Martinsried, Germany.
                 Anthropology \& Human Genomics, Department of Biology II,
                 Ludwig-Maximilians University, Gro{\ss}haderner Stra{\ss}e 2,
                 82152 Martinsried, Germany. Ludwig Institute for Cancer
                 Research, Box 240, 171 77 Stockholm, Sweden; Department of
                 Cell and Molecular Biology, Karolinska Institutet, 171 77
                 Stockholm, Sweden. CNAG-CRG, Centre for Genomic Regulation
                 (CRG), Barcelona Institute of Science and Technology (BIST),
                 08028 Barcelona, Spain; Universitat Pompeu Fabra (UPF), 08002
                 Barcelona, Spain. Department of Biology II and Center for
                 Integrated Protein Science Munich (CIPSM), Ludwig-Maximilians
                 University, Gro{\ss}haderner Stra{\ss}e 2, 82152 Martinsried,
                 Germany. Department of Biology II and Center for Integrated
                 Protein Science Munich (CIPSM), Ludwig-Maximilians University,
                 Gro{\ss}haderner Stra{\ss}e 2, 82152 Martinsried, Germany.
                 CNAG-CRG, Centre for Genomic Regulation (CRG), Barcelona
                 Institute of Science and Technology (BIST), 08028 Barcelona,
                 Spain; Universitat Pompeu Fabra (UPF), 08002 Barcelona, Spain.
                 Anthropology \& Human Genomics, Department of Biology II,
                 Ludwig-Maximilians University, Gro{\ss}haderner Stra{\ss}e 2,
                 82152 Martinsried, Germany. Anthropology \& Human Genomics,
                 Department of Biology II, Ludwig-Maximilians University,
                 Gro{\ss}haderner Stra{\ss}e 2, 82152 Martinsried, Germany.
                 Electronic address: enard@bio.lmu.de.",
  abstract    = "Single-cell RNA sequencing (scRNA-seq) offers new
                 possibilities to address biological and medical questions.
                 However, systematic comparisons of the performance of diverse
                 scRNA-seq protocols are lacking. We generated data from 583
                 mouse embryonic stem cells to evaluate six prominent scRNA-seq
                 methods: CEL-seq2, Drop-seq, MARS-seq, SCRB-seq, Smart-seq,
                 and Smart-seq2. While Smart-seq2 detected the most genes per
                 cell and across cells, CEL-seq2, Drop-seq, MARS-seq, and
                 SCRB-seq quantified mRNA levels with less amplification noise
                 due to the use of unique molecular identifiers (UMIs). Power
                 simulations at different sequencing depths showed that
                 Drop-seq is more cost-efficient for transcriptome
                 quantification of large numbers of cells, while MARS-seq,
                 SCRB-seq, and Smart-seq2 are more efficient when analyzing
                 fewer cells. Our quantitative comparison offers the basis for
                 an informed choice among six prominent scRNA-seq methods, and
                 it provides a framework for benchmarking further improvements
                 of scRNA-seq protocols.",
  journal     = "Mol. Cell",
  volume      =  65,
  number      =  4,
  pages       = "631--643.e4",
  month       =  "16~" # feb,
  year        =  2017,
  keywords    = "cost-effectiveness; method comparison; power analysis;
                 simulation; single-cell RNA-seq; transcriptomics",
  language    = "en"
}


@ARTICLE{Bagnoli2017-ex,
  title    = "{mcSCRB-seq}: sensitive and powerful single-cell {RNA} sequencing",
  author   = "Bagnoli, Johannes W and Ziegenhain, Christoph and Janjic,
              Aleksandar and Wange, Lucas E and Vieth, Beate and Parekh, Swati
              and Geuder, Johanna and Hellmann, Ines and Enard, Wolfgang",
  abstract = "Single-cell RNA sequencing (scRNA-seq) has emerged as the central
              genome-wide method to characterize cellular identities and
              processes. While performance of scRNA-seq methods is improving,
              an optimum in terms of sensitivity, cost-efficiency and
              flexibility has not yet been reached. Among the flexible
              plate-based methods ``Single-Cell RNA-Barcoding and Sequencing''
              (SCRB-seq) is one of the most sensitive and efficient ones. Based
              on this protocol, we systematically evaluated experimental
              conditions such as reverse transcriptases, reaction enhancers and
              PCR polymerases. We find that adding polyethylene glycol
              considerably increases sensitivity by enhancing cDNA synthesis.
              Furthermore, using Terra polymerase increases efficiency due to a
              more even cDNA amplification that requires less sequencing of
              libraries. We combined these and other improvements to a new
              scRNA-seq library protocol we call ``molecular crowding
              SCRB-seq'' (mcSCRB-seq), which we show to be the most sensitive
              and one of the most efficient and flexible scRNA-seq methods to
              date.",
  journal  = "bioRxiv",
  pages    = "188367",
  month    =  oct,
  year     =  2017,
  language = "en"
}


@ARTICLE{Satija2015-nn,
  title    = "Spatial reconstruction of single-cell gene expression data",
  author   = "Satija, Rahul and Farrell, Jeffrey A and Gennert, David and
              Schier, Alexander F and Regev, Aviv",
  abstract = "Spatial localization is a key determinant of cellular fate and
              behavior, but methods for spatially resolved, transcriptome-wide
              gene expression profiling across complex tissues are lacking. RNA
              staining methods assay only a small number of transcripts,
              whereas single-cell RNA-seq, which measures global gene
              expression, separates cells from their native spatial context.
              Here we present Seurat, a computational strategy to infer
              cellular localization by integrating single-cell RNA-seq data
              with in situ RNA patterns. We applied Seurat to spatially map 851
              single cells from dissociated zebrafish (Danio rerio) embryos and
              generated a transcriptome-wide map of spatial patterning. We
              confirmed Seurat's accuracy using several experimental
              approaches, then used the strategy to identify a set of
              archetypal expression patterns and spatial markers. Seurat
              correctly localizes rare subpopulations, accurately mapping both
              spatially restricted and scattered groups. Seurat will be
              applicable to mapping cellular localization within complex
              patterned tissues in diverse systems.",
  journal  = "Nat. Biotechnol.",
  volume   =  33,
  number   =  5,
  pages    = "495--502",
  month    =  may,
  year     =  2015,
  language = "en"
}


@ARTICLE{Law2014-yx,
  title    = "voom: Precision weights unlock linear model analysis tools for
              {RNA-seq} read counts",
  author   = "Law, Charity W and Chen, Yunshun and Shi, Wei and Smyth, Gordon K",
  abstract = "New normal linear modeling strategies are presented for analyzing
              read counts from RNA-seq experiments. The voom method estimates
              the mean-variance relationship of the log-counts, generates a
              precision weight for each observation and enters these into the
              limma empirical Bayes analysis pipeline. This opens access for
              RNA-seq analysts to a large body of methodology developed for
              microarrays. Simulation studies show that voom performs as well
              or better than count-based RNA-seq methods even when the data are
              generated according to the assumptions of the earlier methods.
              Two case studies illustrate the use of linear modeling and gene
              set testing methods.",
  journal  = "Genome Biol.",
  volume   =  15,
  number   =  2,
  pages    = "R29",
  month    =  feb,
  year     =  2014,
  language = "en"
}

@ARTICLE{Lun2016-qr,
  title    = "A step-by-step workflow for low-level analysis of single-cell
              {RNA-seq} data with Bioconductor",
  author   = "Lun, Aaron T L and McCarthy, Davis J and Marioni, John C",
  abstract = "Single-cell RNA sequencing (scRNA-seq) is widely used to profile
              the transcriptome of individual cells. This provides biological
              resolution that cannot be matched by bulk RNA sequencing, at the
              cost of increased technical noise and data complexity. The
              differences between scRNA-seq and bulk RNA-seq data mean that the
              analysis of the former cannot be performed by recycling
              bioinformatics pipelines for the latter. Rather, dedicated
              single-cell methods are required at various steps to exploit the
              cellular resolution while accounting for technical noise. This
              article describes a computational workflow for low-level analyses
              of scRNA-seq data, based primarily on software packages from the
              open-source Bioconductor project. It covers basic steps including
              quality control, data exploration and normalization, as well as
              more complex procedures such as cell cycle phase assignment,
              identification of highly variable and correlated genes,
              clustering into subpopulations and marker gene detection.
              Analyses were demonstrated on gene-level count data from several
              publicly available datasets involving haematopoietic stem cells,
              brain-derived cells, T-helper cells and mouse embryonic stem
              cells. This will provide a range of usage scenarios from which
              readers can construct their own analysis pipelines.",
  journal  = "F1000Res.",
  volume   =  5,
  pages    = "2122",
  month    =  aug,
  year     =  2016,
  keywords = "Bioconductor; RNA-seq; Single cell; bioinformatics; workflow",
  language = "en"
}

@ARTICLE{Ritchie2015-pl,
  title    = "limma powers differential expression analyses for
              {RNA-sequencing} and microarray studies",
  author   = "Ritchie, Matthew E and Phipson, Belinda and Wu, Di and Hu, Yifang
              and Law, Charity W and Shi, Wei and Smyth, Gordon K",
  abstract = "limma is an R/Bioconductor software package that provides an
              integrated solution for analysing data from gene expression
              experiments. It contains rich features for handling complex
              experimental designs and for information borrowing to overcome
              the problem of small sample sizes. Over the past decade, limma
              has been a popular choice for gene discovery through differential
              expression analyses of microarray and high-throughput PCR data.
              The package contains particularly strong facilities for reading,
              normalizing and exploring such data. Recently, the capabilities
              of limma have been significantly expanded in two important
              directions. First, the package can now perform both differential
              expression and differential splicing analyses of RNA sequencing
              (RNA-seq) data. All the downstream analysis tools previously
              restricted to microarray data are now available for RNA-seq as
              well. These capabilities allow users to analyse both RNA-seq and
              microarray data with very similar pipelines. Second, the package
              is now able to go past the traditional gene-wise expression
              analyses in a variety of ways, analysing expression profiles in
              terms of co-regulated sets of genes or in terms of higher-order
              expression signatures. This provides enhanced possibilities for
              biological interpretation of gene expression differences. This
              article reviews the philosophy and design of the limma package,
              summarizing both new and historical features, with an emphasis on
              recent enhancements and features that have not been previously
              described.",
  journal  = "Nucleic Acids Res.",
  volume   =  43,
  number   =  7,
  pages    = "e47",
  month    =  apr,
  year     =  2015,
  language = "en"
}

@ARTICLE{Vallejos2017-gp,
  title       = "Normalizing single-cell {RNA} sequencing data: challenges and
                 opportunities",
  author      = "Vallejos, Catalina A and Risso, Davide and Scialdone, Antonio
                 and Dudoit, Sandrine and Marioni, John C",
  affiliation = "MRC Biostatistics Unit, Cambridge Institute of Public Health,
                 Cambridge, UK. EMBL-European Bioinformatics Institute,
                 Wellcome Genome Campus, Cambridge, UK. The Alan Turing
                 Institute, British Library, London, UK. Department of
                 Statistical Science, University College London, London, UK.
                 Division of Biostatistics, School of Public Health, University
                 of California, Berkeley, Berkeley, California, USA. Department
                 of Statistics, University of California, Berkeley, Berkeley,
                 California, USA. Cancer Research UK Cambridge Institute,
                 University of Cambridge, Li Ka Shing Centre, Cambridge, UK.
                 Wellcome Trust Sanger Institute, Wellcome Genome Campus,
                 Cambridge, UK.",
  abstract    = "Single-cell transcriptomics is becoming an important component
                 of the molecular biologist's toolkit. A critical step when
                 analyzing data generated using this technology is
                 normalization. However, normalization is typically performed
                 using methods developed for bulk RNA sequencing or even
                 microarray data, and the suitability of these methods for
                 single-cell transcriptomics has not been assessed. We here
                 discuss commonly used normalization approaches and illustrate
                 how these can produce misleading results. Finally, we present
                 alternative approaches and provide recommendations for
                 single-cell RNA sequencing users.",
  journal     = "Nat. Methods",
  volume      =  14,
  number      =  6,
  pages       = "565--571",
  month       =  jun,
  year        =  2017,
  language    = "en"
}


% The entry below contains non-ASCII chars that could not be converted
% to a LaTeX equivalent.
@ARTICLE{Zheng2017-zx,
  title       = "Massively parallel digital transcriptional profiling of single
                 cells",
  author      = "Zheng, Grace X Y and Terry, Jessica M and Belgrader, Phillip
                 and Ryvkin, Paul and Bent, Zachary W and Wilson, Ryan and
                 Ziraldo, Solongo B and Wheeler, Tobias D and McDermott, Geoff
                 P and Zhu, Junjie and Gregory, Mark T and Shuga, Joe and
                 Montesclaros, Luz and Underwood, Jason G and Masquelier,
                 Donald A and Nishimura, Stefanie Y and Schnall-Levin, Michael
                 and Wyatt, Paul W and Hindson, Christopher M and Bharadwaj,
                 Rajiv and Wong, Alexander and Ness, Kevin D and Beppu, Lan W
                 and Deeg, H Joachim and McFarland, Christopher and Loeb, Keith
                 R and Valente, William J and Ericson, Nolan G and Stevens,
                 Emily A and Radich, Jerald P and Mikkelsen, Tarjei S and
                 Hindson, Benjamin J and Bielas, Jason H",
  affiliation = "10x Genomics Inc., Pleasanton, California, 94566, USA. 10x
                 Genomics Inc., Pleasanton, California, 94566, USA. 10x
                 Genomics Inc., Pleasanton, California, 94566, USA. 10x
                 Genomics Inc., Pleasanton, California, 94566, USA. 10x
                 Genomics Inc., Pleasanton, California, 94566, USA. 10x
                 Genomics Inc., Pleasanton, California, 94566, USA. 10x
                 Genomics Inc., Pleasanton, California, 94566, USA. 10x
                 Genomics Inc., Pleasanton, California, 94566, USA. 10x
                 Genomics Inc., Pleasanton, California, 94566, USA. 10x
                 Genomics Inc., Pleasanton, California, 94566, USA.
                 Translational Research Program, Public Health Sciences
                 Division, Fred Hutchinson Cancer Research Center, Seattle,
                 Washington 98109, USA. 10x Genomics Inc., Pleasanton,
                 California, 94566, USA. 10x Genomics Inc., Pleasanton,
                 California, 94566, USA. 10x Genomics Inc., Pleasanton,
                 California, 94566, USA. Department of Genome Sciences,
                 University of Washington, Seattle, Washington 98195, USA. 10x
                 Genomics Inc., Pleasanton, California, 94566, USA. 10x
                 Genomics Inc., Pleasanton, California, 94566, USA. 10x
                 Genomics Inc., Pleasanton, California, 94566, USA. 10x
                 Genomics Inc., Pleasanton, California, 94566, USA. 10x
                 Genomics Inc., Pleasanton, California, 94566, USA. 10x
                 Genomics Inc., Pleasanton, California, 94566, USA. 10x
                 Genomics Inc., Pleasanton, California, 94566, USA. 10x
                 Genomics Inc., Pleasanton, California, 94566, USA. Clinical
                 Research Division, Fred Hutchinson Cancer Research Center,
                 Seattle, Washington 98109, USA. Clinical Research Division,
                 Fred Hutchinson Cancer Research Center, Seattle, Washington
                 98109, USA. Seattle Cancer Care Alliance Clinical
                 Immunogenetics Laboratory, Seattle, Washington 98109, USA.
                 Clinical Research Division, Fred Hutchinson Cancer Research
                 Center, Seattle, Washington 98109, USA. Department of
                 Pathology, University of Washington, Seattle, Washington
                 98195, USA. Translational Research Program, Public Health
                 Sciences Division, Fred Hutchinson Cancer Research Center,
                 Seattle, Washington 98109, USA. Medical Scientist Training
                 Program, University of Washington School of Medicine, Seattle,
                 Washington 98195, USA. Molecular and Cellular Biology Graduate
                 Program, University of Washington, Seattle, Washington 98195,
                 USA. Translational Research Program, Public Health Sciences
                 Division, Fred Hutchinson Cancer Research Center, Seattle,
                 Washington 98109, USA. Clinical Research Division, Fred
                 Hutchinson Cancer Research Center, Seattle, Washington 98109,
                 USA. Clinical Research Division, Fred Hutchinson Cancer
                 Research Center, Seattle, Washington 98109, USA. 10x Genomics
                 Inc., Pleasanton, California, 94566, USA. 10x Genomics Inc.,
                 Pleasanton, California, 94566, USA. Translational Research
                 Program, Public Health Sciences Division, Fred Hutchinson
                 Cancer Research Center, Seattle, Washington 98109, USA.
                 Department of Pathology, University of Washington, Seattle,
                 Washington 98195, USA. Molecular and Cellular Biology Graduate
                 Program, University of Washington, Seattle, Washington 98195,
                 USA. Human Biology Division, Fred Hutchinson Cancer Research
                 Center, Seattle, Washington 98109, USA.",
  abstract    = "Characterizing the transcriptome of individual cells is
                 fundamental to understanding complex biological systems. We
                 describe a droplet-based system that enables 3' mRNA counting
                 of tens of thousands of single cells per sample. Cell
                 encapsulation, of up to 8 samples at a time, takes place in ∼6
                 min, with ∼50\% cell capture efficiency. To demonstrate the
                 system's technical performance, we collected transcriptome
                 data from ∼250k single cells across 29 samples. We validated
                 the sensitivity of the system and its ability to detect rare
                 populations using cell lines and synthetic RNAs. We profiled
                 68k peripheral blood mononuclear cells to demonstrate the
                 system's ability to characterize large immune populations.
                 Finally, we used sequence variation in the transcriptome data
                 to determine host and donor chimerism at single-cell
                 resolution from bone marrow mononuclear cells isolated from
                 transplant patients.",
  journal     = "Nat. Commun.",
  volume      =  8,
  pages       = "14049",
  month       =  "16~" # jan,
  year        =  2017,
  language    = "en"
}

@ARTICLE{Baruzzo2017-td,
  title       = "Simulation-based comprehensive benchmarking of {RNA-seq}
                 aligners",
  author      = "Baruzzo, Giacomo and Hayer, Katharina E and Kim, Eun Ji and Di
                 Camillo, Barbara and FitzGerald, Garret A and Grant, Gregory R",
  affiliation = "Department of Information Engineering, University of Padova,
                 Padua, Italy. Institute for Translational Medicine and
                 Therapeutics (ITMAT), University of Pennsylvania,
                 Philadelphia, Pennsylvania, USA. Institute for Translational
                 Medicine and Therapeutics (ITMAT), University of Pennsylvania,
                 Philadelphia, Pennsylvania, USA. Department of Information
                 Engineering, University of Padova, Padua, Italy. Institute for
                 Translational Medicine and Therapeutics (ITMAT), University of
                 Pennsylvania, Philadelphia, Pennsylvania, USA. Department of
                 Systems Pharmacology and Translational Therapeutics,
                 University of Pennsylvania, Philadelphia, Pennsylvania, USA.
                 Institute for Translational Medicine and Therapeutics (ITMAT),
                 University of Pennsylvania, Philadelphia, Pennsylvania, USA.
                 Department of Genetics, University of Pennsylvania,
                 Philadelphia, Pennsylvania, USA.",
  abstract    = "Alignment is the first step in most RNA-seq analysis
                 pipelines, and the accuracy of downstream analyses depends
                 heavily on it. Unlike most steps in the pipeline, alignment is
                 particularly amenable to benchmarking with simulated data. We
                 performed a comprehensive benchmarking of 14 common
                 splice-aware aligners for base, read, and exon junction-level
                 accuracy and compared default with optimized parameters. We
                 found that performance varied by genome complexity, and
                 accuracy and popularity were poorly correlated. The most
                 widely cited tool underperforms for most metrics, particularly
                 when using default settings.",
  journal     = "Nat. Methods",
  volume      =  14,
  number      =  2,
  pages       = "135--139",
  month       =  feb,
  year        =  2017,
  language    = "en"
}

@ARTICLE{Dobin2013-ha,
  title       = "{STAR}: ultrafast universal {RNA-seq} aligner",
  author      = "Dobin, Alexander and Davis, Carrie A and Schlesinger, Felix
                 and Drenkow, Jorg and Zaleski, Chris and Jha, Sonali and
                 Batut, Philippe and Chaisson, Mark and Gingeras, Thomas R",
  affiliation = "Cold Spring Harbor Laboratory, Cold Spring Harbor, NY, USA.
                 dobin@cshl.edu",
  abstract    = "MOTIVATION: Accurate alignment of high-throughput RNA-seq data
                 is a challenging and yet unsolved problem because of the
                 non-contiguous transcript structure, relatively short read
                 lengths and constantly increasing throughput of the sequencing
                 technologies. Currently available RNA-seq aligners suffer from
                 high mapping error rates, low mapping speed, read length
                 limitation and mapping biases. RESULTS: To align our large
                 (>80 billon reads) ENCODE Transcriptome RNA-seq dataset, we
                 developed the Spliced Transcripts Alignment to a Reference
                 (STAR) software based on a previously undescribed RNA-seq
                 alignment algorithm that uses sequential maximum mappable seed
                 search in uncompressed suffix arrays followed by seed
                 clustering and stitching procedure. STAR outperforms other
                 aligners by a factor of >50 in mapping speed, aligning to the
                 human genome 550 million 2 $\times$ 76 bp paired-end reads per
                 hour on a modest 12-core server, while at the same time
                 improving alignment sensitivity and precision. In addition to
                 unbiased de novo detection of canonical junctions, STAR can
                 discover non-canonical splices and chimeric (fusion)
                 transcripts, and is also capable of mapping full-length RNA
                 sequences. Using Roche 454 sequencing of reverse transcription
                 polymerase chain reaction amplicons, we experimentally
                 validated 1960 novel intergenic splice junctions with an
                 80-90\% success rate, corroborating the high precision of the
                 STAR mapping strategy. AVAILABILITY AND IMPLEMENTATION: STAR
                 is implemented as a standalone C++ code. STAR is free open
                 source software distributed under GPLv3 license and can be
                 downloaded from http://code.google.com/p/rna-star/.",
  journal     = "Bioinformatics",
  volume      =  29,
  number      =  1,
  pages       = "15--21",
  month       =  "1~" # jan,
  year        =  2013
}


@ARTICLE{Liao2014-pg,
  title       = "featureCounts: an efficient general purpose program for
                 assigning sequence reads to genomic features",
  author      = "Liao, Yang and Smyth, Gordon K and Shi, Wei",
  affiliation = "Bioinformatics Division, The Walter and Eliza Hall Institute
                 of Medical Research, 1G Royal Parade, Parkville, VIC 3052,
                 Department of Computing and Information Systems and Department
                 of Mathematics and Statistics, The University of Melbourne,
                 Parkville, VIC 3010, Australia.",
  abstract    = "MOTIVATION: Next-generation sequencing technologies generate
                 millions of short sequence reads, which are usually aligned to
                 a reference genome. In many applications, the key information
                 required for downstream analysis is the number of reads
                 mapping to each genomic feature, for example to each exon or
                 each gene. The process of counting reads is called read
                 summarization. Read summarization is required for a great
                 variety of genomic analyses but has so far received relatively
                 little attention in the literature. RESULTS: We present
                 featureCounts, a read summarization program suitable for
                 counting reads generated from either RNA or genomic DNA
                 sequencing experiments. featureCounts implements highly
                 efficient chromosome hashing and feature blocking techniques.
                 It is considerably faster than existing methods (by an order
                 of magnitude for gene-level summarization) and requires far
                 less computer memory. It works with either single or
                 paired-end reads and provides a wide range of options
                 appropriate for different sequencing applications.
                 AVAILABILITY AND IMPLEMENTATION: featureCounts is available
                 under GNU General Public License as part of the Subread
                 (http://subread.sourceforge.net) or Rsubread
                 (http://www.bioconductor.org) software packages.",
  journal     = "Bioinformatics",
  volume      =  30,
  number      =  7,
  pages       = "923--930",
  month       =  "1~" # apr,
  year        =  2014,
  language    = "en"
}

@ARTICLE{Svensson2017-gy,
  title       = "Power analysis of single-cell {RNA-sequencing} experiments",
  author      = "Svensson, Valentine and Natarajan, Kedar Nath and Ly, Lam-Ha
                 and Miragaia, Ricardo J and Labalette, Charlotte and Macaulay,
                 Iain C and Cvejic, Ana and Teichmann, Sarah A",
  affiliation = "European Molecular Biology Laboratory, European Bioinformatics
                 Institute (EMBL-EBI), Hinxton, Cambridge, UK. Wellcome Trust
                 Sanger Institute, Hinxton, Cambridge, UK. European Molecular
                 Biology Laboratory, European Bioinformatics Institute
                 (EMBL-EBI), Hinxton, Cambridge, UK. Wellcome Trust Sanger
                 Institute, Hinxton, Cambridge, UK. Wellcome Trust Sanger
                 Institute, Hinxton, Cambridge, UK. Wellcome Trust Sanger
                 Institute, Hinxton, Cambridge, UK. Centre of Biological
                 Engineering, University of Minho, Braga, Portugal. Wellcome
                 Trust Sanger Institute, Hinxton, Cambridge, UK. Wellcome
                 Trust-Medical Research Council Cambridge Stem Cell Institute,
                 Cambridge, UK. Department of Haematology, University of
                 Cambridge, Cambridge, UK. Wellcome Trust Sanger Institute,
                 Hinxton, Cambridge, UK. Wellcome Trust Sanger Institute,
                 Hinxton, Cambridge, UK. Wellcome Trust-Medical Research
                 Council Cambridge Stem Cell Institute, Cambridge, UK.
                 Department of Haematology, University of Cambridge, Cambridge,
                 UK. European Molecular Biology Laboratory, European
                 Bioinformatics Institute (EMBL-EBI), Hinxton, Cambridge, UK.
                 Wellcome Trust Sanger Institute, Hinxton, Cambridge, UK.",
  abstract    = "Single-cell RNA sequencing (scRNA-seq) has become an
                 established and powerful method to investigate transcriptomic
                 cell-to-cell variation, thereby revealing new cell types and
                 providing insights into developmental processes and
                 transcriptional stochasticity. A key question is how the
                 variety of available protocols compare in terms of their
                 ability to detect and accurately quantify gene expression.
                 Here, we assessed the protocol sensitivity and accuracy of
                 many published data sets, on the basis of spike-in standards
                 and uniform data processing. For our workflow, we developed a
                 flexible tool for counting the number of unique molecular
                 identifiers (https://github.com/vals/umis/). We compared 15
                 protocols computationally and 4 protocols experimentally for
                 batch-matched cell populations, in addition to investigating
                 the effects of spike-in molecular degradation. Our analysis
                 provides an integrated framework for comparing scRNA-seq
                 protocols.",
  journal     = "Nat. Methods",
  month       =  "6~" # mar,
  year        =  2017,
  language    = "en"
}


@ARTICLE{Smith2017-xd,
  title    = "{UMI-tools}: Modelling sequencing errors in Unique Molecular
              Identifiers to improve quantification accuracy",
  author   = "Smith, Tom Sean and Heger, Andreas and Sudbery, Ian",
  abstract = "Unique Molecular Identifiers (UMIs) are random oligonucleotide
              barcodes that are increasingly used in high-throughput sequencing
              experiments. Through a UMI, identical copies arising from
              distinct molecules can be distinguished from those arising
              through PCR-amplification of the same molecule. However,
              bioinformatic methods to leverage the information from UMIs have
              yet to be formalised. In particular, sequencing errors in the UMI
              sequence are often ignored, or else resolved in an ad-hoc manner.
              We show that errors in the UMI sequence are common and introduce
              network based methods to account for these errors when
              identifying PCR duplicates. Using these methods, we demonstrate
              improved quantification accuracy both under simulated conditions
              and real iCLIP and single cell RNA-Seq datasets. Reproducibility
              between iCLIP replicates and single cell RNA Seq clustering are
              both improved using our proposed network-based method,
              demonstrating the value of properly accounting for errors in
              UMIs. These methods are implemented in the open source UMI-tools
              software package.",
  journal  = "Genome Res.",
  month    =  "18~" # jan,
  year     =  2017
}


@ARTICLE{Girardot2016-vf,
  title       = "Je, a versatile suite to handle multiplexed {NGS} libraries
                 with unique molecular identifiers",
  author      = "Girardot, Charles and Scholtalbers, Jelle and Sauer, Sajoscha
                 and Su, Shu-Yi and Furlong, Eileen E M",
  affiliation = "European Molecular Biology Laboratory, Genome Biology Unit,
                 Heidelberg, D-69117, Germany. charles.girardot@embl.de.
                 European Molecular Biology Laboratory, Genome Biology Unit,
                 Heidelberg, D-69117, Germany. European Molecular Biology
                 Laboratory, Genome Biology Unit, Heidelberg, D-69117, Germany.
                 European Molecular Biology Laboratory, Genome Biology Unit,
                 Heidelberg, D-69117, Germany. European Molecular Biology
                 Laboratory, Genome Biology Unit, Heidelberg, D-69117, Germany.",
  abstract    = "BACKGROUND: The yield obtained from next generation sequencers
                 has increased almost exponentially in recent years, making
                 sample multiplexing common practice. While barcodes (known
                 sequences of fixed length) primarily encode the sample
                 identity of sequenced DNA fragments, barcodes made of random
                 sequences (Unique Molecular Identifier or UMIs) are often used
                 to distinguish between PCR duplicates and transcript abundance
                 in, for example, single-cell RNA sequencing (scRNA-seq). In
                 paired-end sequencing, different barcodes can be inserted at
                 each fragment end to either increase the number of multiplexed
                 samples in the library or to use one of the barcodes as UMI.
                 Alternatively, UMIs can be combined with the sample barcodes
                 into composite barcodes, or with standard
                 Illumina\textregistered{} indexing. Subsequent analysis must
                 take read duplicates and sample identity into account, by
                 identifying UMIs. RESULTS: Existing tools do not support these
                 complex barcoding configurations and custom code development
                 is frequently required. Here, we present Je, a suite of tools
                 that accommodates complex barcoding strategies, extracts UMIs
                 and filters read duplicates taking UMIs into account. Using Je
                 on publicly available scRNA-seq and iCLIP data containing
                 UMIs, the number of unique reads increased by up to 36 \%,
                 compared to when UMIs are ignored. CONCLUSIONS: Je is
                 implemented in JAVA and uses the Picard API. Code, executables
                 and documentation are freely available at
                 http://gbcs.embl.de/Je . Je can also be easily installed in
                 Galaxy through the Galaxy toolshed.",
  journal     = "BMC Bioinformatics",
  volume      =  17,
  number      =  1,
  pages       = "419",
  month       =  "8~" # oct,
  year        =  2016,
  keywords    = "Duplicates; Genomics; Multiplexing; NGS; Software; UMI",
  language    = "en"
}


@ARTICLE{Vieth2017-yl,
  title    = "powsimR: Power analysis for bulk and single cell {RNA-seq}
              experiments",
  author   = "Vieth, Beate and Ziegenhain, Christoph and Parekh, Swati and
              Enard, Wolfgang and Hellmann, Ines",
  abstract = "Summary: Power analysis is essential to optimize the design of
              RNA-seq experiments and to assess and compare the power to detect
              differentially expressed genes in RNA-seq data. PowsimR is a
              flexible tool to simulate and evaluate differential expression
              from bulk and especially single-cell RNA-seq data making it
              suitable for a priori and posterior power analyses. Availability:
              The R package and associated tutorial are freely available at
              https://github.com/bvieth/powsimR.Contact:vieth@bio.lmu.de,
              hellmann@bio.lmu.deSupplementary information:Supplementary data
              are available at Bioinformatics. online.",
  journal  = "Bioinformatics",
  month    =  jul,
  year     =  2017
}


@ARTICLE{Lake2016-ql,
  title       = "Neuronal subtypes and diversity revealed by single-nucleus
                 {RNA} sequencing of the human brain",
  author      = "Lake, Blue B and Ai, Rizi and Kaeser, Gwendolyn E and
                 Salathia, Neeraj S and Yung, Yun C and Liu, Rui and Wildberg,
                 Andre and Gao, Derek and Fung, Ho-Lim and Chen, Song and
                 Vijayaraghavan, Raakhee and Wong, Julian and Chen, Allison and
                 Sheng, Xiaoyan and Kaper, Fiona and Shen, Richard and Ronaghi,
                 Mostafa and Fan, Jian-Bing and Wang, Wei and Chun, Jerold and
                 Zhang, Kun",
  affiliation = "Department of Bioengineering, University of California, San
                 Diego, La Jolla, CA, USA. Department of Chemistry and
                 Biochemistry, University of California, San Diego, La Jolla,
                 CA, USA. Department of Molecular and Cellular Neuroscience,
                 Dorris Neuroscience Center, The Scripps Research Institute, La
                 Jolla, CA, USA. Biomedical Sciences Graduate Program,
                 University of California, San Diego, La Jolla, CA, USA.
                 Illumina, San Diego, CA, USA. Department of Molecular and
                 Cellular Neuroscience, Dorris Neuroscience Center, The Scripps
                 Research Institute, La Jolla, CA, USA. Department of
                 Bioengineering, University of California, San Diego, La Jolla,
                 CA, USA. Department of Chemistry and Biochemistry, University
                 of California, San Diego, La Jolla, CA, USA. Department of
                 Bioengineering, University of California, San Diego, La Jolla,
                 CA, USA. Department of Bioengineering, University of
                 California, San Diego, La Jolla, CA, USA. Department of
                 Bioengineering, University of California, San Diego, La Jolla,
                 CA, USA. Illumina, San Diego, CA, USA. Department of Molecular
                 and Cellular Neuroscience, Dorris Neuroscience Center, The
                 Scripps Research Institute, La Jolla, CA, USA. Department of
                 Molecular and Cellular Neuroscience, Dorris Neuroscience
                 Center, The Scripps Research Institute, La Jolla, CA, USA.
                 Department of Molecular and Cellular Neuroscience, Dorris
                 Neuroscience Center, The Scripps Research Institute, La Jolla,
                 CA, USA. Illumina, San Diego, CA, USA. Illumina, San Diego,
                 CA, USA. Illumina, San Diego, CA, USA. Illumina, San Diego,
                 CA, USA. kzhang@bioeng.ucsd.edu jchun@scripps.edu
                 wei-wang@ucsd.edu jianbing\_fan@yahoo.com. Department of
                 Chemistry and Biochemistry, University of California, San
                 Diego, La Jolla, CA, USA. kzhang@bioeng.ucsd.edu
                 jchun@scripps.edu wei-wang@ucsd.edu jianbing\_fan@yahoo.com.
                 Department of Molecular and Cellular Neuroscience, Dorris
                 Neuroscience Center, The Scripps Research Institute, La Jolla,
                 CA, USA. kzhang@bioeng.ucsd.edu jchun@scripps.edu
                 wei-wang@ucsd.edu jianbing\_fan@yahoo.com. Department of
                 Bioengineering, University of California, San Diego, La Jolla,
                 CA, USA. kzhang@bioeng.ucsd.edu jchun@scripps.edu
                 wei-wang@ucsd.edu jianbing\_fan@yahoo.com.",
  abstract    = "The human brain has enormously complex cellular diversity and
                 connectivities fundamental to our neural functions, yet
                 difficulties in interrogating individual neurons has impeded
                 understanding of the underlying transcriptional landscape. We
                 developed a scalable approach to sequence and quantify RNA
                 molecules in isolated neuronal nuclei from a postmortem brain,
                 generating 3227 sets of single-neuron data from six distinct
                 regions of the cerebral cortex. Using an iterative clustering
                 and classification approach, we identified 16 neuronal
                 subtypes that were further annotated on the basis of known
                 markers and cortical cytoarchitecture. These data demonstrate
                 a robust and scalable method for identifying and categorizing
                 single nuclear transcriptomes, revealing shared genes
                 sufficient to distinguish previously unknown and orthologous
                 neuronal subtypes as well as regional identity and
                 transcriptomic heterogeneity within the human brain.",
  journal     = "Science",
  volume      =  352,
  number      =  6293,
  pages       = "1586--1590",
  month       =  "24~" # jun,
  year        =  2016,
  language    = "en"
}
@Manual{data.table-xy,
    title = {data.table: Extension of `data.frame`},
    author = {Matt Dowle and Arun Srinivasan},
    year = {2017},
    note = {R package version 1.10.4},
    url = {https://CRAN.R-project.org/package=data.table},
  }


@ARTICLE{Grun2015-ie,
  title       = "Design and Analysis of {Single-Cell} Sequencing Experiments",
  author      = "Gr{\"u}n, Dominic and van Oudenaarden, Alexander",
  affiliation = "Hubrecht Institute-KNAW (Royal Netherlands Academy of Arts and
                 Sciences), 3584 CT Utrecht, the Netherlands; University
                 Medical Center Utrecht, Cancer Genomics Netherlands, 3584 CX
                 Utrecht, the Netherlands; Max Planck Institute of
                 Immunobiology and Epigenetics, D-79108 Freiburg, Germany.
                 Hubrecht Institute-KNAW (Royal Netherlands Academy of Arts and
                 Sciences), 3584 CT Utrecht, the Netherlands; University
                 Medical Center Utrecht, Cancer Genomics Netherlands, 3584 CX
                 Utrecht, the Netherlands. Electronic address:
                 a.vanoudenaarden@hubrecht.eu.",
  abstract    = "Recent advances in single-cell sequencing hold great potential
                 for exploring biological systems with unprecedented
                 resolution. Sequencing the genome of individual cells can
                 reveal somatic mutations and allows the investigation of
                 clonal dynamics. Single-cell transcriptome sequencing can
                 elucidate the cell type composition of a sample. However,
                 single-cell sequencing comes with major technical challenges
                 and yields complex data output. In this Primer, we provide an
                 overview of available methods and discuss experimental design
                 and single-cell data analysis. We hope that these guidelines
                 will enable a growing number of researchers to leverage the
                 power of single-cell sequencing.",
  journal     = "Cell",
  volume      =  163,
  number      =  4,
  pages       = "799--810",
  month       =  "5~" # nov,
  year        =  2015,
  language    = "en"
}


@ARTICLE{Fraley2002-wc,
  title     = "{Model-Based} Clustering, Discriminant Analysis, and Density
               Estimation",
  author    = "Fraley, Chris and Raftery, Adrian E",
  abstract  = "Cluster analysis is the automated search for groups of related
               observations in a dataset. Most clustering done in practice is
               based largely on heuristic but intuitively reasonable
               procedures, and most clustering methods available in commercial
               software are also of this type. However, there is little
               systematic guidance associated with these methods for solving
               important practical questions that arise in cluster analysis,
               such as how many clusters are there, which clustering method
               should be used, and how should outliers be handled. We review a
               general methodology for model-based clustering that provides a
               principled statistical approach to these issues. We also show
               that this can be useful for other problems in multivariate
               analysis, such as discriminant analysis and multivariate density
               estimation. We give examples from medical diagnosis, minefield
               detection, cluster recovery from noisy data, and spatial density
               estimation. Finally, we mention limitations of the methodology
               and discuss recent developments in model-based clustering for
               non-Gaussian data, high-dimensional datasets, large datasets,
               and Bayesian estimation.",
  journal   = "J. Am. Stat. Assoc.",
  publisher = "Taylor \& Francis",
  volume    =  97,
  number    =  458,
  pages     = "611--631",
  month     =  jun,
  year      =  2002
}

@ARTICLE{Fraley2012-bb,
  title    = "mclust Version 4 for R: Normal Mixture Modeling for {Model-Based}
              Clustering, Classification, and Density Estimation",
  author   = "Fraley, Chris and Raftery, Adrian E and Brendan Murphy, T and
              Scrucca, Luca",
  abstract = "CiteSeerX - Document Details (Isaac Councill, Lee Giles, Pradeep
              Teregowda): mclust is a contributed R package for model-based
              clustering, classification, and density estimation based on
              finite normal mixture modeling. It provides functions for
              parameter estimation via the EM algorithm for normal mixture
              models with a variety of covariance structures, and functions for
              simulation from these models. Also included are functions that
              combine model-based hierarchical clustering, EM for mixture
              estimation and the Bayesian Information Criterion (BIC) in
              comprehensive strategies for clustering, density estimation and
              discriminant analysis. There is additional functionality for
              displaying and visualizing the models along with clustering,
              classification, and density estimation results. Several features
              of the software have been changed in this version, in particular
              the functionality for discriminant analysis and density
              estimation has",
  year     =  2012
}

@ARTICLE{Zilionis2017-ox,
  title       = "Single-cell barcoding and sequencing using droplet
                 microfluidics",
  author      = "Zilionis, Rapolas and Nainys, Juozas and Veres, Adrian and
                 Savova, Virginia and Zemmour, David and Klein, Allon M and
                 Mazutis, Linas",
  affiliation = "Institute of Biotechnology, Vilnius University, Vilnius,
                 Lithuania. Department of Systems Biology, Harvard Medical
                 School, Boston, Massachusetts, USA. Department of Stem Cell
                 and Regenerative Biology, Harvard University, Cambridge,
                 Massachusetts, USA. Harvard Stem Cell Institute, Harvard
                 University, Cambridge, Massachusetts, USA. Division of
                 Immunology, Department of Microbiology and Immunobiology,
                 Harvard Medical School, Boston, Massachusetts, USA.",
  abstract    = "Single-cell RNA sequencing has recently emerged as a powerful
                 tool for mapping cellular heterogeneity in diseased and
                 healthy tissues, yet high-throughput methods are needed for
                 capturing the unbiased diversity of cells. Droplet
                 microfluidics is among the most promising candidates for
                 capturing and processing thousands of individual cells for
                 whole-transcriptome or genomic analysis in a massively
                 parallel manner with minimal reagent use. We recently
                 established a method called inDrops, which has the capability
                 to index >15,000 cells in an hour. A suspension of cells is
                 first encapsulated into nanoliter droplets with hydrogel beads
                 (HBs) bearing barcoding DNA primers. Cells are then lysed and
                 mRNA is barcoded (indexed) by a reverse transcription (RT)
                 reaction. Here we provide details for (i) establishing an
                 inDrops platform (1 d); (ii) performing hydrogel bead
                 synthesis (4 d); (iii) encapsulating and barcoding cells (1
                 d); and (iv) RNA-seq library preparation (2 d). inDrops is a
                 robust and scalable platform, and it is unique in its ability
                 to capture and profile >75\% of cells in even very small
                 samples, on a scale of thousands or tens of thousands of
                 cells.",
  journal     = "Nat. Protoc.",
  volume      =  12,
  number      =  1,
  pages       = "44--73",
  month       =  jan,
  year        =  2017,
  language    = "en"
}


@ARTICLE{Butler2017-kv,
  title    = "Integrated analysis of single cell transcriptomic data across
              conditions, technologies, and species",
  author   = "Butler, Andrew and Satija, Rahul",
  abstract = "Single cell RNA-seq (scRNA-seq) has emerged as a transformative
              tool to discover and define cellular phenotypes. While
              computational scRNA-seq methods are currently well suited for
              experiments representing a single condition, technology, or
              species, analyzing multiple datasets simultaneously raises new
              challenges. In particular, traditional analytical workflows
              struggle to align subpopulations that are present across
              datasets, limiting the possibility for integrated or comparative
              analysis. Here, we introduce a new computational strategy for
              scRNA-seq alignment, utilizing common sources of variation to
              identify shared subpopulations between datasets as part of our R
              toolkit Seurat. We demonstrate our approach by aligning scRNA-seq
              datasets of PBMCs under resting and stimulated conditions,
              hematopoietic progenitors sequenced across two profiling
              technologies, and pancreatic cell 9atlases9 generated from human
              and mouse islets. In each case, we learn distinct or transitional
              cell states jointly across datasets, and can identify
              subpopulations that could not be detected by analyzing datasets
              independently. We anticipate that these methods will serve not
              only to correct for batch or technology-dependent effects, but
              also to facilitate general comparisons of scRNA-seq datasets,
              potentially deepening our understanding of how distinct cell
              states respond to perturbation, disease, and evolution.
              Availability: Installation instructions, documentation, and
              tutorials are available at http://www.satijalab.org/seurat",
  journal  = "bioRxiv",
  pages    = "164889",
  month    =  jul,
  year     =  2017,
  language = "en"
}


@ARTICLE{Habib2017-sn,
  title       = "Massively parallel single-nucleus {RNA-seq} with {DroNc-seq}",
  author      = "Habib, Naomi and Avraham-Davidi, Inbal and Basu, Anindita and
                 Burks, Tyler and Shekhar, Karthik and Hofree, Matan and
                 Choudhury, Sourav R and Aguet, Fran{\c c}ois and Gelfand,
                 Ellen and Ardlie, Kristin and Weitz, David A and
                 Rozenblatt-Rosen, Orit and Zhang, Feng and Regev, Aviv",
  affiliation = "Klarman Cell Observatory, Broad Institute of MIT and Harvard,
                 Cambridge, Massachusetts, USA. Broad Institute of MIT and
                 Harvard, Cambridge, Massachusetts, USA. McGovern Institute,
                 Department of Brain and Cognitive Sciences, Massachusetts
                 Institute of Technology, Cambridge, Massachusetts, USA. John
                 A. Paulson School of Engineering and Applied Sciences, Harvard
                 University, Cambridge, Massachusetts, USA. Department of
                 Physics, Harvard University, Cambridge, Massachusetts, USA.
                 Howard Hughes Medical Institute, Department of Biology, Koch
                 Institute of Integrative Cancer Research, Massachusetts
                 Institute of Technology, Cambridge, Massachusetts, USA.",
  abstract    = "Single-nucleus RNA sequencing (sNuc-seq) profiles RNA from
                 tissues that are preserved or cannot be dissociated, but it
                 does not provide high throughput. Here, we develop DroNc-seq:
                 massively parallel sNuc-seq with droplet technology. We
                 profile 39,111 nuclei from mouse and human archived brain
                 samples to demonstrate sensitive, efficient, and unbiased
                 classification of cell types, paving the way for systematic
                 charting of cell atlases.",
  journal     = "Nat. Methods",
  volume      =  14,
  number      =  10,
  pages       = "955--958",
  month       =  oct,
  year        =  2017,
  language    = "en"
}


% The entry below contains non-ASCII chars that could not be converted
% to a LaTeX equivalent.
@ARTICLE{Krishnaswami2016-cs,
  title       = "Using single nuclei for {RNA-seq} to capture the transcriptome
                 of postmortem neurons",
  author      = "Krishnaswami, Suguna Rani and Grindberg, Rashel V and Novotny,
                 Mark and Venepally, Pratap and Lacar, Benjamin and Bhutani,
                 Kunal and Linker, Sara B and Pham, Son and Erwin, Jennifer A
                 and Miller, Jeremy A and Hodge, Rebecca and McCarthy, James K
                 and Kelder, Martin and McCorrison, Jamison and Aevermann,
                 Brian D and Fuertes, Francisco Diez and Scheuermann, Richard H
                 and Lee, Jun and Lein, Ed S and Schork, Nicholas and
                 McConnell, Michael J and Gage, Fred H and Lasken, Roger S",
  affiliation = "J. Craig Venter Institute, La Jolla, California, USA.
                 Institute of Microbiology, ETH Zurich, Zurich, Switzerland. J.
                 Craig Venter Institute, La Jolla, California, USA. J. Craig
                 Venter Institute, Rockville, Maryland, USA. Salk Institute for
                 Biological Studies, La Jolla, California, USA. J. Craig Venter
                 Institute, La Jolla, California, USA. Salk Institute for
                 Biological Studies, La Jolla, California, USA. Salk Institute
                 for Biological Studies, La Jolla, California, USA. Salk
                 Institute for Biological Studies, La Jolla, California, USA.
                 Allen Institute for Brain Science, Seattle, Washington, USA.
                 Allen Institute for Brain Science, Seattle, Washington, USA.
                 J. Craig Venter Institute, La Jolla, California, USA. Salk
                 Institute for Biological Studies, La Jolla, California, USA.
                 J. Craig Venter Institute, La Jolla, California, USA. J. Craig
                 Venter Institute, La Jolla, California, USA. J. Craig Venter
                 Institute, La Jolla, California, USA. Centro Nacional de
                 Microbiolog{\'\i}a, Instituto de Salud Carlos III, Madrid,
                 Spain. J. Craig Venter Institute, La Jolla, California, USA.
                 LeGene Biosciences, San Diego, California, USA. Allen
                 Institute for Brain Science, Seattle, Washington, USA. J.
                 Craig Venter Institute, La Jolla, California, USA. Department
                 of Biochemistry and Molecular Genetics, University of Virginia
                 School of Medicine, Charlottesville, Virginia, USA. Salk
                 Institute for Biological Studies, La Jolla, California, USA.
                 J. Craig Venter Institute, La Jolla, California, USA.",
  abstract    = "A protocol is described for sequencing the transcriptome of a
                 cell nucleus. Nuclei are isolated from specimens and sorted by
                 FACS, cDNA libraries are constructed and RNA-seq is performed,
                 followed by data analysis. Some steps follow published methods
                 (Smart-seq2 for cDNA synthesis and Nextera XT barcoded library
                 preparation) and are not described in detail here. Previous
                 single-cell approaches for RNA-seq from tissues include cell
                 dissociation using protease treatment at 30 °C, which is known
                 to alter the transcriptome. We isolate nuclei at 4 °C from
                 tissue homogenates, which cause minimal damage. Nuclear
                 transcriptomes can be obtained from postmortem human brain
                 tissue stored at -80 °C, making brain archives accessible for
                 RNA-seq from individual neurons. The method also allows
                 investigation of biological features unique to nuclei, such as
                 enrichment of certain transcripts and precursors of some
                 noncoding RNAs. By following this procedure, it takes about 4
                 d to construct cDNA libraries that are ready for sequencing.",
  journal     = "Nat. Protoc.",
  volume      =  11,
  number      =  3,
  pages       = "499--524",
  month       =  mar,
  year        =  2016,
  language    = "en"
}

@ARTICLE{Evans2017-hj,
  title    = "Selecting between-sample {RNA-Seq} normalization methods from the
              perspective of their assumptions",
  author   = "Evans, Ciaran and Hardin, Johanna and Stoebel, Daniel M",
  abstract = "RNA-Seq is a widely used method for studying the behavior of
              genes under different biological conditions. An essential step in
              an RNA-Seq study is normalization, in which raw data are adjusted
              to account for factors that prevent direct comparison of
              expression measures. Errors in normalization can have a
              significant impact on downstream analysis, such as inflated false
              positives in differential expression analysis. An underemphasized
              feature of normalization is the assumptions on which the methods
              rely and how the validity of these assumptions can have a
              substantial impact on the performance of the methods. In this
              article, we explain how assumptions provide the link between raw
              RNA-Seq read counts and meaningful measures of gene expression.
              We examine normalization methods from the perspective of their
              assumptions, as an understanding of methodological assumptions is
              necessary for choosing methods appropriate for the data at hand.
              Furthermore, we discuss why normalization methods perform poorly
              when their assumptions are violated and how this causes problems
              in subsequent analysis. To analyze a biological experiment,
              researchers must select a normalization method with assumptions
              that are met and that produces a meaningful measure of expression
              for the given experiment.",
  journal  = "Brief. Bioinform.",
  month    =  "27~" # feb,
  year     =  2017,
  keywords = "RNA-Seq; assumptions; differential expression; normalization;
              spike-in control; transcriptome size",
  language = "en"
}

@ARTICLE{Grun2015-tk,
  title   = "Design and Analysis of {Single-Cell} Sequencing Experiments",
  author  = "Gr{\"u}n, Dominic and van Oudenaarden, Alexander",
  journal = "Cell",
  volume  =  163,
  number  =  4,
  pages   = "799--810",
  month   =  "5~" # nov,
  year    =  2015,
  issn    = "0092-8674",
  doi     = "10.1016/j.cell.2015.10.039"
}


@ARTICLE{Soumillon2014-hd,
  title    = "Characterization of directed differentiation by high-throughput
              single-cell {RNA-Seq}",
  author   = "Soumillon, Magali and Cacchiarelli, Davide and Semrau, Stefan and van
              Oudenaarden, Alexander and Mikkelsen, Tarjei S",
  abstract = "Magali Soumillon1 (magsoum\{at\}broadinstitute.org), Davide
              Cacchiarelli1 (davide\{at\}broadinstitute.org), Stefan Semrau2
              (semrau\{at\}mit.edu), Alexander van Oudenaarden3
              (a.vanoudenaarden\{at\}hubrecht.eu) and Tarjei S Mikkelsen1,4
              (tarjei\{at\}broadinstitute.org) 1 Broad Institute; 2 MIT; 3
              Hubrech Institute ↵* Corresponding author; email:
              tarjei\{at\}broadinstitute.org AbstractDirected differentiation
              of cells in vitro is a powerful approach for dissection of
              developmental pathways, disease modeling and regenerative
              medicine, but analysis of such systems is complicated by
              heterogeneous and asynchronous cellular responses to
              differentiation-inducing stimuli. To enable deep characterization
              of heterogeneous cell populations, we developed an efficient
              digital gene expression profiling protocol that enables surveying
              of mRNA in thousands of single cells at a time. We then applied
              this protocol to profile 12,832 cells collected at multiple time
              points during directed adipogenic differentiation of human
              adipose-derived stem/stromal cells in vitro. The resulting data
              reveal the major axes of cell-to-cell variation within and
              between time points, and an inverse relationship between
              inflammatory gene expression and lipid accumulation across cells
              from a single donor.Received March 5, 2014.Accepted March 5,
              2014.\copyright{} 2014, Published by Cold Spring Harbor
              Laboratory PressThe copyright holder for this pre-print is the
              author. All rights reserved. The material may not be
              redistributed, re-used or adapted without the author's
              permission.",
  journal  = "bioRxiv",
  month    =  "5~" # mar,
  year     =  2014
}


@ARTICLE{Macosko2015-yd,
  title       = "Highly Parallel Genome-wide Expression Profiling of Individual
                 Cells Using Nanoliter Droplets",
  author      = "Macosko, Evan Z and Basu, Anindita and Satija, Rahul and
                 Nemesh, James and Shekhar, Karthik and Goldman, Melissa and
                 Tirosh, Itay and Bialas, Allison R and Kamitaki, Nolan and
                 Martersteck, Emily M and Trombetta, John J and Weitz, David A
                 and Sanes, Joshua R and Shalek, Alex K and Regev, Aviv and
                 McCarroll, Steven A",
  affiliation = "Department of Genetics, Harvard Medical School, Boston, MA
                 02115, USA; Stanley Center for Psychiatric Research, Broad
                 Institute of Harvard and MIT, Cambridge, MA 02142, USA;
                 Program in Medical and Population Genetics, Broad Institute of
                 Harvard and MIT, Cambridge, MA 02142, USA. Electronic address:
                 emacosko@genetics.med.harvard.edu. Klarman Cell Observatory,
                 Broad Institute of Harvard and MIT, Cambridge, MA 02142, USA;
                 School of Engineering and Applied Sciences, Harvard
                 University, Cambridge, MA 02138, USA. Klarman Cell
                 Observatory, Broad Institute of Harvard and MIT, Cambridge, MA
                 02142, USA; New York Genome Center, New York, NY 10013, USA;
                 Department of Biology, New York University, New York, NY
                 10003, USA. Department of Genetics, Harvard Medical School,
                 Boston, MA 02115, USA; Stanley Center for Psychiatric
                 Research, Broad Institute of Harvard and MIT, Cambridge, MA
                 02142, USA; Program in Medical and Population Genetics, Broad
                 Institute of Harvard and MIT, Cambridge, MA 02142, USA.
                 Klarman Cell Observatory, Broad Institute of Harvard and MIT,
                 Cambridge, MA 02142, USA. Department of Genetics, Harvard
                 Medical School, Boston, MA 02115, USA; Stanley Center for
                 Psychiatric Research, Broad Institute of Harvard and MIT,
                 Cambridge, MA 02142, USA. Klarman Cell Observatory, Broad
                 Institute of Harvard and MIT, Cambridge, MA 02142, USA. The
                 Program in Cellular and Molecular Medicine, Children's
                 Hospital Boston, Boston, MA 02115, USA. Department of
                 Genetics, Harvard Medical School, Boston, MA 02115, USA;
                 Stanley Center for Psychiatric Research, Broad Institute of
                 Harvard and MIT, Cambridge, MA 02142, USA; Program in Medical
                 and Population Genetics, Broad Institute of Harvard and MIT,
                 Cambridge, MA 02142, USA. Department of Molecular and Cellular
                 Biology and Center for Brain Science, Harvard University,
                 Cambridge, MA 02138, USA. Klarman Cell Observatory, Broad
                 Institute of Harvard and MIT, Cambridge, MA 02142, USA. School
                 of Engineering and Applied Sciences, Harvard University,
                 Cambridge, MA 02138, USA; Department of Physics, Harvard
                 University, Cambridge, MA 02138, USA. Department of Molecular
                 and Cellular Biology and Center for Brain Science, Harvard
                 University, Cambridge, MA 02138, USA. Klarman Cell
                 Observatory, Broad Institute of Harvard and MIT, Cambridge, MA
                 02142, USA; Ragon Institute of MGH, MIT, and Harvard,
                 Cambridge, MA 02139, USA; Institute for Medical Engineering
                 and Science and Department of Chemistry, MIT, Cambridge, MA
                 02139, USA. Klarman Cell Observatory, Broad Institute of
                 Harvard and MIT, Cambridge, MA 02142, USA; Department of
                 Biology, MIT, Cambridge, MA 02139, USA; Howard Hughes Medical
                 Institute, Chevy Chase, MD 20815, USA. Department of Genetics,
                 Harvard Medical School, Boston, MA 02115, USA; Stanley Center
                 for Psychiatric Research, Broad Institute of Harvard and MIT,
                 Cambridge, MA 02142, USA; Program in Medical and Population
                 Genetics, Broad Institute of Harvard and MIT, Cambridge, MA
                 02142, USA. Electronic address:
                 mccarroll@genetics.med.harvard.edu.",
  journal     = "Cell",
  volume      =  161,
  number      =  5,
  pages       = "1202--1214",
  month       =  "21~" # may,
  year        =  2015,
  keywords    = "\#duplicates;powsim\_appnote",
  language    = "en",
  issn        = "0092-8674, 1097-4172",
  pmid        = "26000488",
  doi         = "10.1016/j.cell.2015.05.002",
  pmc         = "PMC4481139"
}


@ARTICLE{Klein2015-mj,
  title       = "Droplet barcoding for single-cell transcriptomics applied to
                 embryonic stem cells",
  author      = "Klein, Allon M and Mazutis, Linas and Akartuna, Ilke and
                 Tallapragada, Naren and Veres, Adrian and Li, Victor and
                 Peshkin, Leonid and Weitz, David A and Kirschner, Marc W",
  affiliation = "Department of Systems Biology, Harvard Medical School, Boston,
                 MA 02115, USA. School of Engineering and Applied Sciences
                 (SEAS), Harvard University, Cambridge, MA 02138, USA; Vilnius
                 University Institute of Biotechnology, Vilnius LT-02241,
                 Lithuania. School of Engineering and Applied Sciences (SEAS),
                 Harvard University, Cambridge, MA 02138, USA. Department of
                 Systems Biology, Harvard Medical School, Boston, MA 02115,
                 USA. Department of Systems Biology, Harvard Medical School,
                 Boston, MA 02115, USA; Department of Stem Cell and
                 Regenerative Biology, Harvard University, Cambridge, MA 02138,
                 USA; Harvard Stem Cell Institute, Harvard University,
                 Cambridge, MA 02138, USA. Department of Systems Biology,
                 Harvard Medical School, Boston, MA 02115, USA. Department of
                 Systems Biology, Harvard Medical School, Boston, MA 02115,
                 USA. School of Engineering and Applied Sciences (SEAS),
                 Harvard University, Cambridge, MA 02138, USA. Electronic
                 address: weitz@seas.harvard.edu. Department of Systems
                 Biology, Harvard Medical School, Boston, MA 02115, USA.
                 Electronic address: marc@hms.harvard.edu.",
  abstract    = "It has long been the dream of biologists to map gene
                 expression at the single-cell level. With such data one might
                 track heterogeneous cell sub-populations, and infer regulatory
                 relationships between genes and pathways. Recently, RNA
                 sequencing has achieved single-cell resolution. What is
                 limiting is an effective way to routinely isolate and process
                 large numbers of individual cells for quantitative in-depth
                 sequencing. We have developed a high-throughput
                 droplet-microfluidic approach for barcoding the RNA from
                 thousands of individual cells for subsequent analysis by
                 next-generation sequencing. The method shows a surprisingly
                 low noise profile and is readily adaptable to other
                 sequencing-based assays. We analyzed mouse embryonic stem
                 cells, revealing in detail the population structure and the
                 heterogeneous onset of differentiation after leukemia
                 inhibitory factor (LIF) withdrawal. The reproducibility of
                 these high-throughput single-cell data allowed us to
                 deconstruct cell populations and infer gene expression
                 relationships. VIDEO ABSTRACT.",
  journal     = "Cell",
  volume      =  161,
  number      =  5,
  pages       = "1187--1201",
  month       =  "21~" # may,
  year        =  2015
}

@ARTICLE{Grun2014-ez,
  title       = "Validation of noise models for single-cell transcriptomics",
  author      = "Gr{\"u}n, Dominic and Kester, Lennart and van Oudenaarden,
                 Alexander",
  affiliation = "1] Hubrecht Institute-KNAW (Royal Netherlands Academy of Arts
                 and Sciences), Utrecht, The Netherlands. [2] University
                 Medical Center Utrecht, Cancer Genomics Netherlands, Utrecht,
                 The Netherlands. [3]. 1] Hubrecht Institute-KNAW (Royal
                 Netherlands Academy of Arts and Sciences), Utrecht, The
                 Netherlands. [2] University Medical Center Utrecht, Cancer
                 Genomics Netherlands, Utrecht, The Netherlands. [3]. 1]
                 Hubrecht Institute-KNAW (Royal Netherlands Academy of Arts and
                 Sciences), Utrecht, The Netherlands. [2] University Medical
                 Center Utrecht, Cancer Genomics Netherlands, Utrecht, The
                 Netherlands.",
  abstract    = "Single-cell transcriptomics has recently emerged as a powerful
                 technology to explore gene expression heterogeneity among
                 single cells. Here we identify two major sources of technical
                 variability: sampling noise and global cell-to-cell variation
                 in sequencing efficiency. We propose noise models to correct
                 for this, which we validate using single-molecule FISH. We
                 demonstrate that gene expression variability in mouse
                 embryonic stem cells depends on the culture condition.",
  journal     = "Nat. Methods",
  volume      =  11,
  number      =  6,
  pages       = "637--640",
  month       =  jun,
  year        =  2014
}

@ARTICLE{Islam2014-kv,
  title       = "Quantitative single-cell {RNA-seq} with unique molecular
                 identifiers",
  author      = "Islam, Saiful and Zeisel, Amit and Joost, Simon and La Manno,
                 Gioele and Zajac, Pawel and Kasper, Maria and L{\"o}nnerberg,
                 Peter and Linnarsson, Sten",
  affiliation = "Department of Medical Biochemistry and Biophysics, Karolinska
                 Institutet, Stockholm, Sweden. Department of Medical
                 Biochemistry and Biophysics, Karolinska Institutet, Stockholm,
                 Sweden. Department of Biosciences and Nutrition, Karolinska
                 Institutet, Stockholm, Sweden. Department of Medical
                 Biochemistry and Biophysics, Karolinska Institutet, Stockholm,
                 Sweden. Department of Medical Biochemistry and Biophysics,
                 Karolinska Institutet, Stockholm, Sweden. Department of
                 Biosciences and Nutrition, Karolinska Institutet, Stockholm,
                 Sweden. Department of Medical Biochemistry and Biophysics,
                 Karolinska Institutet, Stockholm, Sweden. Department of
                 Medical Biochemistry and Biophysics, Karolinska Institutet,
                 Stockholm, Sweden.",
  abstract    = "Single-cell RNA sequencing (RNA-seq) is a powerful tool to
                 reveal cellular heterogeneity, discover new cell types and
                 characterize tumor microevolution. However, losses in cDNA
                 synthesis and bias in cDNA amplification lead to severe
                 quantitative errors. We show that molecular labels--random
                 sequences that label individual molecules--can nearly
                 eliminate amplification noise, and that microfluidic sample
                 preparation and optimized reagents produce a fivefold
                 improvement in mRNA capture efficiency.",
  journal     = "Nat. Methods",
  volume      =  11,
  number      =  2,
  pages       = "163--166",
  month       =  feb,
  year        =  2014
}


% The entry below contains non-ASCII chars that could not be converted
% to a LaTeX equivalent.

@ARTICLE{Hochgerner2017-wt,
  title       = "{STRT-seq-2i}: dual-index 5' single cell and nucleus {RNA-seq}
                 on an addressable microwell array",
  author      = "Hochgerner, Hannah and L{\"o}nnerberg, Peter and Hodge,
                 Rebecca and Mikes, Jaromir and Heskol, Abeer and Hubschle,
                 Hermann and Lin, Philip and Picelli, Simone and La Manno,
                 Gioele and Ratz, Michael and Dunne, Jude and Husain, Syed and
                 Lein, Ed and Srinivasan, Maithreyan and Zeisel, Amit and
                 Linnarsson, Sten",
  affiliation = "Division of Molecular Neurobiology, Department of Medical
                 Biochemistry and Biophysics, Karolinska Institutet, Stockholm,
                 Sweden. Science for Life Laboratory, Solna, Sweden. Allen
                 Institute for Brain Science, Seattle, Washington, USA.
                 WaferGen Biosystems Inc., Fremont, California, USA. Department
                 of Cell and Molecular Biology, Karolinska Institutet,
                 Stockholm, Sweden. Division of Molecular Neurobiology,
                 Department of Medical Biochemistry and Biophysics, Karolinska
                 Institutet, Stockholm, Sweden. amit.zeisel@ki.se. Science for
                 Life Laboratory, Solna, Sweden. amit.zeisel@ki.se. Division of
                 Molecular Neurobiology, Department of Medical Biochemistry and
                 Biophysics, Karolinska Institutet, Stockholm, Sweden.
                 sten.linnarsson@ki.se. Science for Life Laboratory, Solna,
                 Sweden. sten.linnarsson@ki.se.",
  abstract    = "Single-cell RNA-seq has become routine for discovering cell
                 types and revealing cellular diversity, but archived human
                 brain samples still pose a challenge to current
                 high-throughput platforms. We present STRT-seq-2i, an
                 addressable 9600-microwell array platform, combining sampling
                 by limiting dilution or FACS, with imaging and high throughput
                 at competitive cost. We applied the platform to fresh single
                 mouse cortical cells and to frozen post-mortem human cortical
                 nuclei, matching the performance of a previous
                 lower-throughput platform while retaining a high degree of
                 flexibility, potentially also for other high-throughput
                 applications.",
  journal     = "Sci. Rep.",
  volume      =  7,
  number      =  1,
  pages       = "16327",
  month       =  nov,
  year        =  2017,
  language    = "en"
}


@ARTICLE{Seyednasrollah2015-sy,
  title     = "{ROTS}: reproducible {RNA-seq} biomarker detector---prognostic
               markers for clear cell renal cell cancer",
  author    = "Seyednasrollah, Fatemeh and Rantanen, Krista and Jaakkola, Panu
               and Elo, Laura L",
  journal   = "Nucleic Acids Res.",
  publisher = "Oxford Univ Press",
  pages     = "gkv806",
  year      =  2015
}


@ARTICLE{Lun2016-ds,
  title       = "Pooling across cells to normalize single-cell {RNA} sequencing
                 data with many zero counts",
  author      = "Lun, Aaron T L and Bach, Karsten and Marioni, John C",
  affiliation = "Cancer Research UK Cambridge Institute, University of
                 Cambridge, Li Ka Shing Centre, Robinson Way, CB2 0RE,
                 Cambridge, UK. aaron.lun@cruk.cam.ac.uk. EMBL European
                 Bioinformatics Institute, Wellcome Genome Campus, Hinxton,
                 CB10 1SD, Cambridge, UK. Cancer Research UK Cambridge
                 Institute, University of Cambridge, Li Ka Shing Centre,
                 Robinson Way, CB2 0RE, Cambridge, UK. marioni@ebi.ac.uk. EMBL
                 European Bioinformatics Institute, Wellcome Genome Campus,
                 Hinxton, CB10 1SD, Cambridge, UK. marioni@ebi.ac.uk. Wellcome
                 Trust Sanger Institute, Wellcome Genome Campus, Hinxton, CB10
                 1SA, Cambridge, UK. marioni@ebi.ac.uk.",
  abstract    = "Normalization of single-cell RNA sequencing data is necessary
                 to eliminate cell-specific biases prior to downstream
                 analyses. However, this is not straightforward for noisy
                 single-cell data where many counts are zero. We present a
                 novel approach where expression values are summed across pools
                 of cells, and the summed values are used for normalization.
                 Pool-based size factors are then deconvolved to yield
                 cell-based factors. Our deconvolution approach outperforms
                 existing methods for accurate normalization of cell-specific
                 biases in simulated data. Similar behavior is observed in real
                 data, where deconvolution improves the relevance of results of
                 downstream analyses.",
  journal     = "Genome Biol.",
  volume      =  17,
  pages       = "75",
  month       =  apr,
  year        =  2016,
  keywords    = "Differential expression; Normalization; Single-cell RNA-seq",
  language    = "en"
}


@ARTICLE{Tian2017-eh,
  title    = "scPipe: a flexible data preprocessing pipeline for single-cell
              {RNA-sequencing} data",
  author   = "Tian, Luyi and Su, Shian and Amann-Zalcenstein, Daniela and
              Biben, Christine and Naik, Shalin H and Ritchie, Matthew E",
  abstract = "Single-cell RNA sequencing (scRNA-seq) technology allows
              researchers to profile the transcriptomes of thousands of cells
              simultaneously. Protocols that incorporate both designed and
              random barcodes to label individual cells and molecules have
              greatly increased the throughput of scRNA-seq, but give rise to a
              more complex data structure. There is a need for new tools that
              can handle the various barcodes used by different protocols and
              exploit this information for quality assessment at the
              sample-level and provide effective visualization of these results
              in preparation for higher-level analyses. We developed scPipe, an
              R package that allows barcode demultiplexing, read alignment and
              gene-level quantification and quality control of raw sequencing
              data generated by multiple 3 prime end sequencing protocols that
              include CEL-seq, MARS-seq and Drop-seq. scPipe produces a count
              matrix that is essential for downstream analysis along with an
              HTML report that summarises data quality. These results can be
              used as input for downstream analyses including normalization,
              visualization and statistical testing. scPipe performs this
              processing in a few simple R commands, promoting reproducible
              analysis of single-cell data that is compatible with the emerging
              suite of scRNA-seq analysis tools available in R/Bioconductor.
              The scPipe R package is available from
              https://github.com/LuyiTian/scPipe.",
  journal  = "bioRxiv",
  pages    = "175927",
  month    =  aug,
  year     =  2017,
  language = "en"
}


@ARTICLE{Petukhov2017-ui,
  title    = "Accurate estimation of molecular counts in droplet-based
              single-cell {RNA-seq} experiments",
  author   = "Petukhov, Viktor and Guo, Jimin and Baryawno, Ninib and Severe,
              Nicolas and Scadden, David and Samsonova, Maria G and Kharchenko,
              Peter V",
  abstract = "Single-cell RNA-seq protocols provide powerful means for
              examining the gamut of cell types and transcriptional states that
              comprise complex biological tissues. Recently-developed
              approaches based on droplet microfluidics, such as inDrop or
              Drop-seq, use massively multiplexed barcoding to enable
              simultaneous measurements of transcriptomes for thousands of
              individual cells. The increasing complexity of such data also
              creates challenges for subsequent computational processing and
              troubleshooting of these experiments, with few software options
              currently available. Here we describe a flexible pipeline for
              processing droplet-based transcriptome data that implements
              barcode corrections, classification of cell quality, and
              diagnostic information about the droplet libraries. We introduce
              advanced methods for correcting composition bias and sequencing
              errors affecting cellular and molecular barcodes to provide more
              accurate estimates of molecular counts in individual cells.",
  journal  = "bioRxiv",
  pages    = "171496",
  month    =  sep,
  year     =  2017,
  language = "en"
}


@ARTICLE{Tasic2016-ms,
  title    = "Adult mouse cortical cell taxonomy revealed by single cell
              transcriptomics",
  author   = "Tasic, Bosiljka and Menon, Vilas and Nguyen, Thuc Nghi and Kim,
              Tae Kyung and Jarsky, Tim and Yao, Zizhen and Levi, Boaz and
              Gray, Lucas T and Sorensen, Staci A and Dolbeare, Tim and
              Bertagnolli, Darren and Goldy, Jeff and Shapovalova, Nadiya and
              Parry, Sheana and Lee, Changkyu and Smith, Kimberly and Bernard,
              Amy and Madisen, Linda and Sunkin, Susan M and Hawrylycz, Michael
              and Koch, Christof and Zeng, Hongkui",
  abstract = "Nervous systems are composed of various cell types, but the
              extent of cell type diversity is poorly understood. We
              constructed a cellular taxonomy of one cortical region, primary
              visual cortex, in adult mice on the basis of single-cell RNA
              sequencing. We identified 49 transcriptomic cell types, including
              23 GABAergic, 19 glutamatergic and 7 non-neuronal types. We also
              analyzed cell type-specific mRNA processing and characterized
              genetic access to these transcriptomic types by many transgenic
              Cre lines. Finally, we found that some of our transcriptomic cell
              types displayed specific and differential electrophysiological
              and axon projection properties, thereby confirming that the
              single-cell transcriptomic signatures can be associated with
              specific cellular properties.",
  journal  = "Nat. Neurosci.",
  volume   =  19,
  number   =  2,
  pages    = "335--346",
  month    =  feb,
  year     =  2016,
  language = "en"
}

@ARTICLE{Han2018-ce,
  title    = "Mapping the Mouse Cell Atlas by {Microwell-Seq}",
  author   = "Han, Xiaoping and Wang, Renying and Zhou, Yincong and Fei,
              Lijiang and Sun, Huiyu and Lai, Shujing and Saadatpour, Assieh
              and Zhou, Zimin and Chen, Haide and Ye, Fang and Huang, Daosheng
              and Xu, Yang and Huang, Wentao and Jiang, Mengmeng and Jiang,
              Xinyi and Mao, Jie and Chen, Yao and Lu, Chenyu and Xie, Jin and
              Fang, Qun and Wang, Yibin and Yue, Rui and Li, Tiefeng and Huang,
              He and Orkin, Stuart H and Yuan, Guo-Cheng and Chen, Ming and
              Guo, Guoji",
  abstract = "Single-cell RNA sequencing (scRNA-seq) technologies are poised to
              reshape the current cell-type classification system. However, a
              transcriptome-based single-cell atlas has not been achieved for
              complex mammalian systems. Here, we developed Microwell-seq, a
              high-throughput and low-cost scRNA-seq platform using simple,
              inexpensive devices. Using Microwell-seq, we analyzed more than
              400,000 single cells covering all of the major mouse organs and
              constructed a basic scheme for a mouse cell atlas (MCA). We
              reveal a single-cell hierarchy for many tissues that have not
              been well characterized previously. We built a web-based
              ``single-cell MCA analysis'' pipeline that accurately defines
              cell types based on single-cell digital expression. Our study
              demonstrates the wide applicability of the Microwell-seq
              technology and MCA resource.",
  journal  = "Cell",
  volume   =  172,
  number   =  5,
  pages    = "1091--1107.e17",
  month    =  feb,
  year     =  2018,
  keywords = "Microwell-seq; cell type classification; cellular heterogeneity;
              cross-tissue cellular network; mammalian cell map; mouse cell
              atlas; scMCA analysis; single cell RNA-seq; single-cell analysis;
              transcriptome analysis",
  language = "en"
}

@ARTICLE{The_Tabula_Muris_Consortium2018-wm,
  title    = "Single-cell transcriptomic characterization of 20 organs and
              tissues from individual mice creates a Tabula Muris",
  author   = "{The Tabula Muris Consortium} and Quake, Stephen R and
              Wyss-Coray, Tony and Darmanis, Spyros",
  abstract = "We have created a compendium of single cell transcriptome data
              from the model organism Mus musculus comprising more than 100,000
              cells from 20 organs and tissues. These data represent a new
              resource for cell biology, revealing gene expression in poorly
              characterized cell populations and allowing for direct and
              controlled comparison of gene expression in cell types shared
              between tissues, such as T-lymphocytes and endothelial cells from
              distinct anatomical locations. Two distinct technical approaches
              were used for most tissues: one approach, microfluidic
              droplet-based 3-end counting, enabled the survey of thousands of
              cells at relatively low coverage, while the other, FACS-based
              full length transcript analysis, enabled characterization of cell
              types with high sensitivity and coverage. The cumulative data
              provide the foundation for an atlas of transcriptomic cell
              biology.",
  journal  = "bioRxiv",
  pages    = "237446",
  month    =  mar,
  year     =  2018,
  language = "en"
}


@ARTICLE{Gaidatzis2015-lx,
  title    = "Analysis of intronic and exonic reads in {RNA-seq} data
              characterizes transcriptional and post-transcriptional regulation",
  author   = "Gaidatzis, Dimos and Burger, Lukas and Florescu, Maria and
              Stadler, Michael B",
  abstract = "RNA-seq experiments generate reads derived not only from mature
              RNA transcripts but also from pre-mRNA. Here we present a
              computational approach called exon-intron split analysis (EISA)
              that measures changes in mature RNA and pre-mRNA reads across
              different experimental conditions to quantify transcriptional and
              post-transcriptional regulation of gene expression. We apply EISA
              to 17 diverse data sets to show that most intronic reads arise
              from nuclear RNA and changes in intronic read counts accurately
              predict changes in transcriptional activity. Furthermore, changes
              in post-transcriptional regulation can be predicted from
              differences between exonic and intronic changes. EISA reveals
              both transcriptional and post-transcriptional contributions to
              expression changes, increasing the amount of information that can
              be gained from RNA-seq data sets.",
  journal  = "Nat. Biotechnol.",
  volume   =  33,
  number   =  7,
  pages    = "722--729",
  month    =  jul,
  year     =  2015,
  language = "en"
}

@ARTICLE{La_Manno2017-mu,
  title    = "{RNA} velocity in single cells",
  author   = "La Manno, Gioele and Soldatov, Ruslan and Hochgerner, Hannah and
              Zeisel, Amit and Petukhov, Viktor and Kastriti, Maria and
              Lonnerberg, Peter and Furlan, Alessandro and Fan, Jean and Liu,
              Zehua and van Bruggen, David and Guo, Jimin and Sundstrom, Erik
              and Castelo-Branco, Goncalo and Adameyko, Igor and Linnarsson,
              Sten and Kharchenko, Peter",
  abstract = "RNA abundance is a powerful indicator of the state of individual
              cells, but does not directly reveal dynamic processes such as
              cellular differentiation. Here we show that RNA velocity - the
              time derivative of RNA abundance - can be estimated by
              distinguishing unspliced and spliced mRNAs in standard
              single-cell RNA sequencing protocols. We show that RNA velocity
              is a vector that predicts the future state of individual cells on
              a timescale of hours. We validate the accuracy of RNA velocity in
              the neural crest lineage, demonstrate its use on multiple
              technical platforms, reconstruct the branching lineage tree of
              the mouse hippocampus, and measure RNA kinetics in human
              embryonic brain. We expect RNA velocity to greatly aid the
              analysis of developmental lineages and cellular dynamics,
              particularly in humans.",
  journal  = "bioRxiv",
  pages    = "206052",
  month    =  oct,
  year     =  2017,
  language = "en"
}

@ARTICLE{Lake2017-dn,
  title    = "A comparative strategy for single-nucleus and single-cell
              transcriptomes confirms accuracy in predicted cell-type
              expression from nuclear {RNA}",
  author   = "Lake, Blue B and Codeluppi, Simone and Yung, Yun C and Gao, Derek
              and Chun, Jerold and Kharchenko, Peter V and Linnarsson, Sten and
              Zhang, Kun",
  abstract = "Significant heterogeneities in gene expression among individual
              cells are typically interrogated using single whole cell
              approaches. However, tissues that have highly interconnected
              processes, such as in the brain, present unique challenges.
              Single-nucleus RNA sequencing (SNS) has emerged as an alternative
              method of assessing a cell's transcriptome through the use of
              isolated nuclei. However, studies directly comparing expression
              data between nuclei and whole cells are lacking. Here, we have
              characterized nuclear and whole cell transcriptomes in mouse
              single neurons and provided a normalization strategy to reduce
              method-specific differences related to the length of genic
              regions. We confirmed a high concordance between nuclear and
              whole cell transcriptomes in the expression of cell type and
              metabolic modeling markers, but less so for a subset of genes
              associated with mitochondrial respiration. Therefore, our results
              indicate that single-nucleus transcriptome sequencing provides an
              effective means to profile cell type expression dynamics in
              previously inaccessible tissues.",
  journal  = "Sci. Rep.",
  volume   =  7,
  number   =  1,
  pages    = "6031",
  month    =  jul,
  year     =  2017,
  language = "en"
}

@ARTICLE{Hendriks2014-lj,
  title    = "Extensive oscillatory gene expression during C. elegans larval
              development",
  author   = "Hendriks, Gert-Jan and Gaidatzis, Dimos and Aeschimann, Florian
              and Gro{\ss}hans, Helge",
  abstract = "Oscillations are a key to achieving dynamic behavior and thus
              occur in biological systems as diverse as the beating heart,
              defecating worms, and nascent somites. Here we report pervasive,
              large-amplitude, and phase-locked oscillations of gene expression
              in developing C. elegans larvae, caused by periodic
              transcription. Nearly one fifth of detectably expressed
              transcripts oscillate with an 8 hr period, and hundreds change
              >10-fold. Oscillations are important for molting but occur in all
              phases, implying additional functions. Ribosome profiling reveals
              that periodic mRNA accumulation causes rhythmic translation,
              potentially facilitating transient protein accumulation as well
              as coordinated production of stable, complex structures such as
              the cuticle. Finally, large-amplitude oscillations in RNA sampled
              from whole worms indicate robust synchronization of gene
              expression programs across cells and tissues, suggesting that
              these oscillations will be a powerful new model to study
              coordinated gene expression in an animal.",
  journal  = "Mol. Cell",
  volume   =  53,
  number   =  3,
  pages    = "380--392",
  month    =  feb,
  year     =  2014,
  language = "en"
}


@ARTICLE{Soneson2018-ms,
  title    = "Bias, robustness and scalability in single-cell differential
              expression analysis",
  author   = "Soneson, Charlotte and Robinson, Mark D",
  abstract = "Many methods have been used to determine differential gene
              expression from single-cell RNA (scRNA)-seq data. We evaluated 36
              approaches using experimental and synthetic data and found
              considerable differences in the number and characteristics of the
              genes that are called differentially expressed. Prefiltering of
              lowly expressed genes has important effects, particularly for
              some of the methods developed for bulk RNA-seq data analysis.
              However, we found that bulk RNA-seq analysis methods do not
              generally perform worse than those developed specifically for
              scRNA-seq. We also present conquer, a repository of consistently
              processed, analysis-ready public scRNA-seq data sets that is
              aimed at simplifying method evaluation and reanalysis of
              published results. Each data set provides abundance estimates for
              both genes and transcripts, as well as quality control and
              exploratory analysis reports.",
  journal  = "Nat. Methods",
  volume   =  15,
  number   =  4,
  pages    = "255--261",
  month    =  apr,
  year     =  2018,
  language = "en"
}

@ARTICLE{Ziegenhain2018-qz,
  title    = "Quantitative single-cell transcriptomics",
  author   = "Ziegenhain, Christoph and Vieth, Beate and Parekh, Swati and
              Hellmann, Ines and Enard, Wolfgang",
  abstract = "Single-cell RNA sequencing (scRNA-seq) is currently transforming
              our understanding of biology, as it is a powerful tool to resolve
              cellular heterogeneity and molecular networks. Over 50 protocols
              have been developed in recent years and also data processing and
              analyzes tools are evolving fast. Here, we review the basic
              principles underlying the different experimental protocols and
              how to benchmark them. We also review and compare the essential
              methods to process scRNA-seq data from mapping, filtering,
              normalization and batch corrections to basic differential
              expression analysis. We hope that this helps to choose
              appropriate experimental and computational methods for the
              research question at hand.",
  journal  = "Brief. Funct. Genomics",
  month    =  mar,
  year     =  2018
}
